# Supplementary material for: Fast, Multi-Dimensional and Simultaneous Kymograph-Like Particle Dynamics (SkyPad) Analysis
Source: PLoS One. 2014 Feb 19;9(2):e89073. doi: 10.1371/journal.pone.0089073 (PMC3929634; doi:10.1371/journal.pone.0089073)
Supplement: Table S1 — We provide a test excel file with the 18 nuclei trajectories coordinates used in Figure 1: test 18 nuclei.xlsx. A protected spreadsheet is also included showing the expected results with parameters used in the article. SkyPadWindows.xlam is the complementary macro to install in Windows operating computers. SkyPadMacOS.xla is the complementary macro to install in Mac operating computers. (XLS) [file pone.0089073.s006.xls]

## Sheet: test 18nuclei
Frames	X	Y	Particle
1	726.27	273.48	1
2	727.56	272.835	1
3	723.69	273.48	1
4	726.27	272.19	1
5	729.495	270.255	1
6	732.075	268.32	1
7	733.365	267.03	1
8	736.59	266.385	1
9	747.555	261.87	1
10	759.81	257.355	1
11	766.26	254.775	1
12	775.29	250.905	1
13	777.87	250.26	1
14	779.16	249.615	1
15	781.74	247.68	1
16	784.32	246.39	1
17	787.545	244.455	1
18	790.77	242.52	1
19	799.155	238.65	1
20	804.315	235.425	1
21	809.475	230.91	1
22	813.345	229.62	1
23	814.635	227.04	1
24	817.86	224.46	1
25	821.73	219.945	1
26	826.245	216.72	1
27	830.76	213.495	1
28	833.985	210.915	1
29	835.92	208.335	1
30	836.565	206.4	1
31	838.5	205.11	1
32	839.79	204.465	1
33	840.435	203.82	1
34	840.435	203.82	1
35	843.015	199.305	1
36	846.885	196.725	1
37	846.24	196.08	1
38	848.175	195.435	1
39	846.885	196.08	1
40	848.175	194.79	1
41	849.465	193.5	1
42	848.175	195.435	1
43	845.595	196.08	1
44	844.305	197.37	1
45	842.37	197.37	1
46	838.5	199.95	1
47	837.855	200.595	1
48	833.985	202.53	1
49	832.05	203.175	1
50	830.76	205.11	1
1	175.44	220.59	2
2	176.085	219.945	2
3	174.15	220.59	2
4	174.15	223.815	2
5	173.505	224.46	2
6	174.795	221.235	2
7	174.15	220.59	2
8	174.15	223.17	2
9	175.44	223.815	2
10	175.44	223.815	2
11	176.73	222.525	2
12	177.375	223.17	2
13	176.73	222.525	2
14	176.73	222.525	2
15	177.375	221.88	2
16	177.375	221.88	2
17	178.02	221.235	2
18	178.665	222.525	2
19	177.375	222.525	2
20	178.665	220.59	2
21	178.665	219.945	2
22	181.245	214.14	2
23	180.6	209.625	2
24	181.245	207.69	2
25	181.89	207.69	2
26	182.535	208.98	2
27	181.89	208.335	2
28	183.18	206.4	2
29	183.18	203.175	2
30	183.18	198.015	2
31	183.18	192.21	2
32	183.825	183.825	2
33	183.18	171.57	2
34	181.89	162.54	2
35	181.89	155.445	2
36	183.18	152.22	2
37	181.89	147.06	2
38	182.535	145.77	2
39	183.18	147.06	2
40	183.825	146.415	2
41	183.825	147.705	2
42	183.18	148.35	2
43	184.47	148.35	2
44	184.47	148.35	2
45	183.18	146.415	2
46	184.47	148.35	2
47	182.535	150.285	2
48	183.18	152.865	2
49	182.535	153.51	2
50	183.825	156.735	2
1	36.12	327.015	3
2	35.475	325.725	3
3	32.895	324.435	3
4	29.67	323.79	3
5	28.38	323.79	3
6	25.8	322.5	3
7	25.8	322.5	3
8	22.575	321.855	3
9	23.22	323.145	3
10	28.38	324.435	3
11	32.895	325.08	3
12	32.895	325.725	3
13	36.12	325.725	3
14	36.12	327.015	3
15	38.055	326.37	3
16	39.99	327.015	3
17	42.57	328.305	3
18	45.15	328.95	3
19	48.375	330.24	3
20	50.31	330.24	3
21	51.6	330.885	3
22	53.535	331.53	3
23	56.115	332.82	3
24	58.05	333.465	3
25	59.985	333.465	3
26	62.565	335.4	3
27	65.79	336.045	3
28	71.595	337.335	3
29	76.755	339.27	3
30	79.98	339.915	3
31	80.625	339.27	3
32	81.915	337.98	3
33	84.495	336.69	3
34	84.495	332.82	3
35	82.56	331.53	3
36	85.14	332.175	3
37	87.72	332.175	3
38	90.3	331.53	3
39	92.235	331.53	3
40	95.46	332.82	3
41	98.685	332.175	3
42	100.62	331.53	3
43	100.62	331.53	3
44	98.04	330.24	3
45	96.105	328.305	3
46	94.17	327.66	3
47	92.88	327.66	3
48	92.88	327.66	3
49	94.815	327.66	3
50	89.655	327.015	3
1	623.715	626.94	4
2	623.715	630.81	4
3	623.07	633.39	4
4	623.07	635.325	4
5	623.715	635.97	4
6	623.715	636.615	4
7	623.715	636.615	4
8	624.36	637.26	4
9	624.36	635.97	4
10	623.715	634.035	4
11	622.425	635.325	4
12	622.425	635.325	4
13	622.425	635.325	4
14	622.425	636.615	4
15	622.425	638.55	4
16	622.425	638.55	4
17	623.07	639.84	4
18	623.07	642.42	4
19	623.07	643.71	4
20	623.07	642.42	4
21	622.425	645	4
22	623.07	647.58	4
23	623.07	649.515	4
24	624.36	650.805	4
25	624.36	651.45	4
26	624.36	649.515	4
27	622.425	651.45	4
28	622.425	654.03	4
29	622.425	655.32	4
30	621.78	656.61	4
31	621.78	657.9	4
32	621.135	659.835	4
33	623.07	658.545	4
34	623.715	653.385	4
35	624.36	652.095	4
36	624.36	652.095	4
37	623.715	650.805	4
38	623.07	650.16	4
39	623.07	648.225	4
40	623.07	645	4
41	624.36	639.195	4
42	625.65	633.39	4
43	625.65	628.875	4
44	626.295	621.78	4
45	626.295	608.88	4
46	625.005	602.43	4
47	622.425	602.43	4
48	624.36	601.785	4
49	624.36	601.14	4
50	626.295	602.43	4
1	494.07	301.86	5
2	497.295	301.86	5
3	503.1	301.215	5
4	505.68	301.215	5
5	508.26	301.215	5
6	506.97	301.215	5
7	507.615	301.215	5
8	512.13	300.57	5
9	513.42	300.57	5
10	513.42	299.28	5
11	510.84	299.925	5
12	510.195	301.215	5
13	511.485	301.86	5
14	510.195	303.15	5
15	508.26	302.505	5
16	502.455	301.86	5
17	503.1	302.505	5
18	501.165	304.44	5
19	501.165	305.73	5
20	497.94	307.665	5
21	497.295	307.665	5
22	494.715	307.665	5
23	494.715	307.665	5
24	494.07	308.31	5
25	494.07	308.31	5
26	494.07	307.665	5
27	494.715	307.665	5
28	497.94	308.31	5
29	501.81	307.02	5
30	506.325	305.085	5
31	510.84	305.085	5
32	514.065	305.085	5
33	520.515	305.73	5
34	526.965	304.44	5
35	532.125	303.795	5
36	535.35	303.15	5
37	537.285	303.15	5
38	541.8	303.15	5
39	544.38	303.15	5
40	546.315	303.15	5
41	546.315	303.15	5
42	545.67	303.795	5
43	546.315	303.15	5
44	543.09	302.505	5
45	539.865	301.86	5
46	535.35	302.505	5
47	532.125	302.505	5
48	528.255	303.795	5
49	523.74	304.44	5
50	521.16	304.44	5
1	203.175	83.205	6
2	203.175	83.85	6
3	203.175	83.85	6
4	203.175	83.85	6
5	203.82	85.785	6
6	205.11	90.945	6
7	205.755	90.945	6
8	205.11	87.72	6
9	205.11	86.43	6
10	204.465	76.755	6
11	203.175	74.82	6
12	203.175	74.82	6
13	203.175	74.175	6
14	201.885	69.66	6
15	202.53	71.595	6
16	202.53	76.11	6
17	204.465	82.56	6
18	207.045	90.3	6
19	209.625	99.33	6
20	212.205	114.81	6
21	214.14	127.065	6
22	215.43	135.45	6
23	215.43	137.385	6
24	216.075	136.095	6
25	214.14	130.935	6
26	214.14	129	6
27	213.495	126.42	6
28	213.495	125.13	6
29	212.85	118.035	6
30	212.85	113.52	6
31	212.85	114.81	6
32	212.85	117.39	6
33	210.915	114.81	6
34	210.915	114.165	6
35	210.915	112.23	6
36	210.27	105.135	6
37	206.4	88.365	6
38	206.4	74.175	6
39	205.11	66.435	6
40	205.11	63.855	6
41	203.82	60.63	6
42	203.82	60.63	6
43	203.82	60.63	6
44	203.82	60.63	6
45	203.82	60.63	6
46	203.82	61.92	6
47	207.045	63.855	6
48	207.045	63.855	6
49	207.045	63.855	6
50	207.045	63.855	6
1	202.53	75.465	7
2	202.53	75.465	7
3	202.53	74.175	7
4	201.885	73.53	7
5	201.885	73.53	7
6	202.53	76.11	7
7	203.82	74.175	7
8	203.175	69.015	7
9	201.24	66.435	7
10	200.595	63.855	7
11	201.24	61.275	7
12	200.595	58.05	7
13	200.595	56.115	7
14	196.725	44.505	7
15	196.08	42.57	7
16	196.08	41.28	7
17	196.08	38.7	7
18	195.435	35.475	7
19	196.08	36.765	7
20	195.435	36.12	7
21	195.435	35.475	7
22	194.79	36.12	7
23	196.08	36.765	7
24	194.79	36.765	7
25	196.08	39.345	7
26	197.37	52.245	7
27	201.885	71.595	7
28	205.755	85.14	7
29	207.045	90.945	7
30	208.98	96.75	7
31	210.27	100.62	7
32	209.625	100.62	7
33	209.625	100.62	7
34	209.625	100.62	7
35	207.045	93.525	7
36	207.045	83.85	7
37	206.4	75.465	7
38	205.11	65.145	7
39	203.82	57.405	7
40	204.465	54.18	7
41	203.175	52.89	7
42	203.175	52.89	7
43	202.53	52.89	7
44	202.53	52.89	7
45	202.53	52.245	7
46	202.53	52.245	7
47	205.755	52.89	7
48	205.11	52.89	7
49	204.465	52.89	7
50	204.465	53.535	7
1	785.61	200.595	8
2	784.965	203.82	8
3	785.61	201.24	8
4	786.9	194.79	8
5	786.9	190.92	8
6	787.545	190.275	8
7	788.19	185.76	8
8	789.48	181.89	8
9	790.77	176.73	8
10	792.06	168.99	8
11	792.06	168.99	8
12	786.9	172.86	8
13	785.61	181.89	8
14	785.61	188.985	8
15	784.32	193.5	8
16	784.32	196.08	8
17	783.675	202.53	8
18	783.675	207.045	8
19	784.965	207.69	8
20	784.32	207.69	8
21	784.32	209.625	8
22	784.32	211.56	8
23	783.03	214.785	8
24	783.03	218.01	8
25	781.74	221.88	8
26	780.45	225.75	8
27	780.45	230.91	8
28	780.45	239.295	8
29	781.74	243.81	8
30	782.385	247.68	8
31	783.03	251.55	8
32	781.74	252.84	8
33	782.385	253.485	8
34	782.385	253.485	8
35	783.03	252.84	8
36	783.675	253.485	8
37	783.03	254.775	8
38	783.675	254.775	8
39	783.675	254.775	8
40	783.03	255.42	8
41	783.03	256.71	8
42	786.9	259.29	8
43	786.255	259.29	8
44	785.61	258.645	8
45	784.32	258.645	8
46	784.32	259.29	8
47	784.32	259.935	8
48	785.61	259.935	8
49	785.61	257.355	8
50	782.385	252.84	8
1	758.52	212.205	9
2	760.455	206.4	9
3	761.1	195.435	9
4	762.39	187.05	9
5	761.745	176.73	9
6	761.1	167.055	9
7	761.1	160.605	9
8	761.745	150.93	9
9	761.1	143.835	9
10	761.1	138.675	9
11	760.455	132.87	9
12	758.52	123.84	9
13	757.23	118.68	9
14	757.875	113.52	9
15	756.585	105.78	9
16	756.585	99.33	9
17	755.94	96.75	9
18	756.585	93.525	9
19	755.94	91.59	9
20	755.295	89.655	9
21	754.005	85.14	9
22	754.005	85.14	9
23	755.295	79.98	9
24	754.005	76.755	9
25	754.005	75.465	9
26	754.005	74.82	9
27	754.005	73.53	9
28	754.005	70.95	9
29	752.07	69.015	9
30	752.07	70.305	9
31	751.425	71.595	9
32	750.78	69.66	9
33	749.49	65.79	9
34	749.49	64.5	9
35	748.845	67.725	9
36	748.845	69.66	9
37	749.49	76.755	9
38	748.845	85.14	9
39	748.845	83.85	9
40	749.49	87.72	9
41	749.49	89.01	9
42	748.2	90.3	9
43	748.2	93.525	9
44	747.555	98.04	9
45	746.265	101.91	9
46	746.265	103.2	9
47	746.265	101.265	9
48	746.265	101.265	9
49	745.62	101.265	9
50	744.975	99.33	9
1	490.845	347.655	10
2	490.845	348.945	10
3	491.49	350.235	10
4	493.425	352.17	10
5	491.49	352.17	10
6	488.265	350.88	10
7	485.685	350.235	10
8	480.525	348.3	10
9	476.01	347.01	10
10	473.43	346.365	10
11	468.915	346.365	10
12	465.045	345.72	10
13	459.24	343.14	10
14	452.145	340.56	10
15	448.92	339.915	10
16	446.34	340.56	10
17	443.115	339.915	10
18	437.31	338.625	10
19	434.085	337.98	10
20	432.15	337.335	10
21	430.86	337.335	10
22	425.055	336.69	10
23	419.895	335.4	10
24	417.96	334.755	10
25	414.735	334.11	10
26	412.8	333.465	10
27	410.22	332.82	10
28	406.35	330.885	10
29	403.125	328.95	10
30	401.835	328.305	10
31	401.19	327.015	10
32	401.19	325.08	10
33	400.545	323.145	10
34	399.255	323.145	10
35	399.255	323.145	10
36	398.61	324.435	10
37	399.255	324.435	10
38	401.19	326.37	10
39	403.77	326.37	10
40	406.995	327.015	10
41	406.995	327.66	10
42	406.995	329.595	10
43	408.93	330.885	10
44	413.445	332.82	10
45	416.025	334.755	10
46	418.605	335.4	10
47	421.83	337.335	10
48	421.83	337.98	10
49	422.475	337.335	10
50	424.41	338.625	10
1	500.52	351.525	11
2	500.52	352.17	11
3	499.875	353.46	11
4	499.875	354.75	11
5	498.585	354.75	11
6	496.65	354.105	11
7	494.07	353.46	11
8	490.845	352.17	11
9	486.975	350.88	11
10	485.685	350.235	11
11	485.04	350.88	11
12	484.395	350.88	11
13	482.46	350.88	11
14	477.3	349.59	11
15	470.205	347.01	11
16	461.82	345.075	11
17	456.66	343.14	11
18	449.565	341.205	11
19	440.535	339.915	11
20	440.535	339.27	11
21	437.955	340.56	11
22	433.44	339.915	11
23	428.925	337.98	11
24	426.345	337.335	11
25	424.41	336.69	11
26	420.54	336.045	11
27	417.96	334.11	11
28	416.025	333.465	11
29	412.155	331.53	11
30	410.22	330.24	11
31	408.93	328.305	11
32	408.93	327.66	11
33	408.93	327.66	11
34	407.64	327.015	11
35	407.64	327.015	11
36	407.64	328.95	11
37	410.865	329.595	11
38	416.025	331.53	11
39	423.765	333.465	11
40	428.28	334.755	11
41	436.02	337.98	11
42	440.535	337.98	11
43	447.63	340.56	11
44	456.66	343.14	11
45	461.175	345.72	11
46	466.98	347.655	11
47	476.01	348.3	11
48	481.17	348.945	11
49	486.33	349.59	11
50	489.555	350.88	11
1	566.955	604.365	12
2	563.73	606.3	12
3	560.505	606.3	12
4	557.28	606.3	12
5	552.12	605.01	12
6	550.185	605.01	12
7	548.895	604.365	12
8	548.895	604.365	12
9	550.185	604.365	12
10	548.25	603.075	12
11	547.605	603.075	12
12	547.605	603.075	12
13	547.605	603.075	12
14	547.605	601.785	12
15	548.895	601.785	12
16	550.185	602.43	12
17	548.895	602.43	12
18	551.475	601.785	12
19	551.475	601.14	12
20	554.055	601.14	12
21	554.7	601.14	12
22	555.345	601.14	12
23	556.635	601.14	12
24	560.505	602.43	12
25	560.505	602.43	12
26	561.795	602.43	12
27	564.375	601.785	12
28	564.375	601.785	12
29	565.665	601.14	12
30	567.6	602.43	12
31	570.825	602.43	12
32	575.34	603.72	12
33	576.63	603.72	12
34	577.275	603.72	12
35	578.565	603.72	12
36	582.435	605.655	12
37	586.305	606.945	12
38	588.24	606.945	12
39	590.82	606.945	12
40	592.755	607.59	12
41	599.205	610.17	12
42	601.14	610.815	12
43	602.43	610.815	12
44	606.945	612.75	12
45	612.105	613.395	12
46	616.62	614.685	12
47	618.555	614.685	12
48	621.135	613.395	12
49	622.425	613.395	12
50	626.94	613.395	12
1	575.34	618.555	13
2	582.435	619.845	13
3	588.885	621.135	13
4	594.69	621.78	13
5	599.205	622.425	13
6	606.945	623.07	13
7	617.265	624.36	13
8	625.005	625.65	13
9	625.65	625.005	13
10	627.585	625.005	13
11	629.52	625.005	13
12	628.23	624.36	13
13	626.295	623.715	13
14	625.65	623.715	13
15	625.65	623.715	13
16	619.2	623.715	13
17	615.975	623.715	13
18	612.75	621.78	13
19	609.525	621.135	13
20	608.235	620.49	13
21	608.235	620.49	13
22	604.365	620.49	13
23	599.205	620.49	13
24	596.625	620.49	13
25	594.69	620.49	13
26	594.69	619.2	13
27	589.53	615.975	13
28	583.725	613.395	13
29	577.275	612.105	13
30	575.985	612.105	13
31	572.76	611.46	13
32	566.955	608.88	13
33	561.15	606.945	13
34	556.635	605.655	13
35	550.185	603.075	13
36	546.315	601.785	13
37	543.735	600.495	13
38	542.445	599.205	13
39	541.155	599.205	13
40	539.865	599.85	13
41	536.64	599.85	13
42	535.35	598.56	13
43	534.705	597.27	13
44	532.77	597.27	13
45	530.835	597.27	13
46	529.545	596.625	13
47	527.61	595.335	13
48	526.965	594.69	13
49	525.675	594.69	13
50	526.965	595.335	13
1	625.65	629.52	14
2	625.65	628.875	14
3	627.585	628.875	14
4	632.745	629.52	14
5	632.1	630.165	14
6	632.745	628.875	14
7	633.39	628.23	14
8	633.39	627.585	14
9	633.39	626.94	14
10	634.035	626.295	14
11	634.68	626.94	14
12	634.68	626.94	14
13	633.39	625.65	14
14	632.1	624.36	14
15	632.1	624.36	14
16	628.875	624.36	14
17	626.94	624.36	14
18	624.36	623.715	14
19	622.425	623.07	14
20	621.135	621.78	14
21	619.845	621.135	14
22	617.91	622.425	14
23	615.33	622.425	14
24	610.815	623.07	14
25	608.88	622.425	14
26	606.945	620.49	14
27	603.075	617.265	14
28	599.205	615.975	14
29	594.045	615.33	14
30	592.755	615.975	14
31	589.53	615.975	14
32	583.725	612.75	14
33	575.34	610.17	14
34	567.6	606.945	14
35	560.505	603.72	14
36	556.635	601.14	14
37	552.765	599.205	14
38	548.895	595.335	14
39	546.96	594.69	14
40	544.38	594.69	14
41	544.38	594.69	14
42	543.09	594.69	14
43	541.155	593.4	14
44	537.93	593.4	14
45	535.35	592.755	14
46	533.415	592.11	14
47	530.835	590.82	14
48	525.675	588.24	14
49	522.45	588.24	14
50	522.45	589.53	14
1	639.195	626.94	15
2	639.195	626.94	15
3	641.13	627.585	15
4	641.13	628.875	15
5	641.13	628.875	15
6	639.84	626.94	15
7	639.84	626.94	15
8	639.195	625.65	15
9	640.485	625.65	15
10	641.775	625.65	15
11	642.42	625.65	15
12	641.13	625.65	15
13	638.55	625.005	15
14	637.905	624.36	15
15	637.905	624.36	15
16	637.905	626.295	15
17	637.26	628.23	15
18	636.615	628.875	15
19	635.97	627.585	15
20	634.68	625.65	15
21	632.745	624.36	15
22	630.81	624.36	15
23	628.23	625.65	15
24	625.005	626.94	15
25	620.49	626.295	15
26	622.425	625.005	15
27	617.91	621.135	15
28	614.685	620.49	15
29	612.75	619.845	15
30	614.04	621.78	15
31	612.105	621.135	15
32	612.75	621.135	15
33	610.17	620.49	15
34	608.88	619.845	15
35	617.265	623.07	15
36	623.07	625.65	15
37	630.81	626.94	15
38	641.775	630.165	15
39	650.805	632.1	15
40	653.385	632.745	15
41	654.675	632.1	15
42	657.255	631.455	15
43	659.19	629.52	15
44	661.125	629.52	15
45	661.125	628.875	15
46	657.255	625.005	15
47	654.675	624.36	15
48	649.515	622.425	15
49	648.87	622.425	15
50	648.87	622.425	15
1	176.085	416.67	16
2	177.375	417.96	16
3	179.955	419.25	16
4	181.245	418.605	16
5	179.955	417.315	16
6	178.665	416.67	16
7	178.02	416.67	16
8	176.085	414.735	16
9	174.795	410.22	16
10	172.86	408.285	16
11	172.215	400.545	16
12	170.28	388.935	16
13	168.345	383.775	16
14	165.12	372.81	16
15	161.895	367.65	16
16	160.605	365.07	16
17	158.67	361.2	16
18	159.315	359.265	16
19	158.67	354.75	16
20	158.025	354.75	16
21	159.96	354.75	16
22	158.67	354.75	16
23	157.38	352.17	16
24	156.735	350.88	16
25	156.735	350.88	16
26	155.445	349.59	16
27	154.8	348.3	16
28	154.8	346.365	16
29	154.8	346.365	16
30	154.8	347.01	16
31	156.09	348.3	16
32	156.09	348.3	16
33	156.09	348.3	16
34	156.735	349.59	16
35	156.735	351.525	16
36	156.735	352.17	16
37	156.735	347.655	16
38	155.445	347.01	16
39	154.8	346.365	16
40	155.445	346.365	16
41	155.445	346.365	16
42	155.445	346.365	16
43	152.865	343.785	16
44	152.22	343.14	16
45	151.575	337.98	16
46	148.995	337.335	16
47	148.35	336.045	16
48	148.35	334.11	16
49	146.415	332.82	16
50	143.835	328.95	16
1	188.985	461.82	17
2	188.34	459.885	17
3	188.34	457.95	17
4	188.985	455.37	17
5	190.275	455.37	17
6	190.275	455.37	17
7	188.34	454.08	17
8	187.05	452.145	17
9	187.05	448.92	17
10	187.05	447.63	17
11	187.695	444.405	17
12	185.76	437.31	17
13	185.115	437.31	17
14	185.76	438.6	17
15	185.76	439.245	17
16	187.05	440.535	17
17	188.985	443.76	17
18	190.92	445.695	17
19	192.21	446.34	17
20	192.21	446.985	17
21	192.21	446.985	17
22	192.21	448.275	17
23	194.79	452.79	17
24	194.79	457.305	17
25	196.08	460.53	17
26	196.08	461.175	17
27	196.08	461.175	17
28	195.435	458.595	17
29	194.145	458.595	17
30	193.5	456.66	17
31	193.5	454.08	17
32	193.5	451.5	17
33	194.145	448.275	17
34	193.5	442.47	17
35	192.21	436.02	17
36	190.275	433.44	17
37	188.985	429.57	17
38	187.05	425.7	17
39	185.76	421.83	17
40	184.47	418.605	17
41	184.47	418.605	17
42	183.18	414.09	17
43	181.245	406.35	17
44	179.31	401.19	17
45	176.085	397.32	17
46	175.44	395.385	17
47	173.505	391.515	17
48	172.86	389.58	17
49	172.86	389.58	17
50	175.44	392.16	17
1	190.275	472.785	18
2	190.275	472.14	18
3	192.21	466.98	18
4	193.5	466.98	18
5	194.79	468.915	18
6	194.79	470.205	18
7	194.145	467.625	18
8	194.79	469.56	18
9	198.015	474.72	18
10	198.015	478.59	18
11	199.305	484.395	18
12	199.305	490.2	18
13	199.95	493.425	18
14	199.95	494.07	18
15	200.595	494.07	18
16	201.24	496.65	18
17	203.175	496.65	18
18	203.175	496.65	18
19	201.885	494.07	18
20	201.885	494.715	18
21	201.24	495.36	18
22	201.24	496.005	18
23	199.95	496.65	18
24	199.95	496.65	18
25	199.305	494.715	18
26	198.66	492.135	18
27	196.08	486.975	18
28	193.5	481.17	18
29	190.275	468.27	18
30	187.05	462.465	18
31	186.405	456.66	18
32	186.405	453.435	18
33	187.05	451.5	18
34	185.76	443.115	18
35	185.76	441.825	18
36	185.76	440.535	18
37	184.47	437.31	18
38	183.18	435.375	18
39	185.115	433.44	18
40	183.18	431.505	18
41	184.47	433.44	18
42	185.76	434.73	18
43	185.76	425.055	18
44	184.47	418.605	18
45	182.535	414.735	18
46	181.245	411.51	18
47	180.6	417.315	18
48	180.6	421.185	18
49	183.825	426.345	18
50	185.76	429.57	18

## Sheet: expected results
Frames	X	Y	Particle														distances	Speed	thresholded speed	coordinates 2nd threshold		coordinates 1nd threshold																				Time interval	20	40	60	80	100	120	140
1	726.27	273.48	1																	726.27	273.48											Avg pauses duration	total time pausing	% time in motion	median speed when moving	nb of pauses	total distance	Persistence	Diffusion coefficient	your parameters:		Diffusion Coeff		0.483846	0.691199	0.889564	1.08354	1.27242	1.46051
2	727.56	272.835	1																			736.59	266.385								Particle1	326.667	580	42	0.28528	3	116.21	0.83646	3.62168	Conversion Factor:	1	<MSD>	21.5824	77.4153	165.888	284.661	433.415	610.763	817.886
3	723.69	273.48	1																			747.555	261.87								Particle2	450	900	10	0.404413	2	42.6531	0.981981	1.42517	Number of frames:	50		2.08013	6.6564	1.6641	20.8013	60.3236	91.9415	156.841
4	726.27	272.19	1																			759.81	257.355								Particle3	140	420	58	0.120822	3	69.2702	0.522194	0.98894	Distance threshold ( um) :	10		15.3929	2.08013	10.4006	40.7704	67.396	123.143	520.031
5	729.495	270.255	1																			775.29	250.905								Particle4	450	900	10	0.29733	2	36.4211	0.226552	0.356719	Time frame ( min) :	20		8.3205	44.0986	96.9338	135.208	216.749	704.33	1564.67
6	732.075	268.32	1																			784.32	246.39								Particle5	346.667	800	20	0.193798	3	38.1661	0.397076	0.42932	Speed threshold (um/min) :	0.1		14.1449	48.6749	76.9646	140.2	559.554	1345.01	1902.48
7	733.365	267.03	1																			799.155	238.65								Particle6	240	480	52	0.260008	2	143.812	0.123534	0.883223	Number of particules:	18		10.4006	25.3775	65.3159	396.472	1085.41	1591.3	2471.6
8	736.59	266.385	1														12.5236	0.0894545				809.475	230.91								Particle7	200	400	60	0.274599	2	116.28	0.166909	0.640768		2D analysis		3.3282	24.1294	281.233	889.461	1352.08	2170.82	2423.35
9	747.555	261.87	1														11.8582	0.592909	0.592909	747.555	261.87	817.86	224.46								Particle8	380	380	62	0.198234	1	101.008	0.505111	1.27365	X coordinates in column :	b		10.8167	227.982	792.944	1232.27	2017.72	2261.93	2400.46
10	759.81	257.355	1														13.0603	0.653013	0.653013	759.81	257.355	826.245	216.72								Particle9	210	420	58	0.34335	2	145.869	0.660116	2.23257	Y coordinates in column :	c		140.616	620.709	1015.1	1737.32	1964.05	2093.44	2388.4
11	766.26	254.775	1																			835.92	208.335								Particle10	160	480	52	0.185992	3	90.3074	0.61919	1.48127				170.57	400.216	889.461	1053.79	1149.06	1369.97	1591.3
12	775.29	250.905	1														16.77	0.41925	0.41925	775.29	250.905	843.015	199.305								Particle11	120	360	64	0.29733	3	146.781	0.0813489	1.46097	Frames numbers in column :	a		48.2589	281.233	376.503	434.33	574.531	720.971	935.64
13	777.87	250.26	1																			832.05	203.175								Particle12	220	440	56	0.147606	2	76.7988	0.647379	0.848986				96.5178	155.177	193.036	289.969	396.472	559.554	750.925
14	779.16	249.615	1																												Particle13	226.667	420	58	0.265156	3	125.746	0.345945	1.80518				7.07242	16.641	52.0031	101.926	191.788	309.939	719.723
15	781.74	247.68	1																												Particle14	193.333	580	42	0.193798	3	90.3303	0.963163	2.51577				2.08012	21.6333	56.5794	127.304	226.318	587.843	919.415
16	784.32	246.39	1														10.0958	0.126198	0.126198	784.32	246.39										Particle15	255	860	14	0.29733	4	34.5871	0.159113	0.310887				10.4006	37.0262	96.9338	185.131	520.031	834.13	1268.88
17	787.545	244.455	1																												Particle16	390	780	22	0.322309	2	53.8752	0.985333	1.39681				8.3205	44.0987	108.166	384.823	659.816	1050.46	1325.04
18	790.77	242.52	1																												Particle17	155	620	38	0.20442	4	71.5439	0.59486	0.820094				14.1449	56.5794	279.985	520.031	872.404	1123.68	1293.42
19	799.155	238.65	1														16.7327	0.278879	0.278879	799.155	238.65										Particle18	170	680	32	0.226006	4	70.7546	0.364021	1.09862				14.1448	168.49	362.774	664.392	885.717	1037.15	1318.8
20	804.315	235.425	1																																								85.2851	233.806	484.669	676.041	809.169	1060.03	1468.15
21	809.475	230.91	1														12.9	0.3225	0.3225	809.475	230.91														Compilation:	median	SEM	Units					37.0262	166.41	282.897	374.423	551.233	859.508	1214.79
22	813.345	229.62	1																																total time pausing	530	45.02	min					47.0108	115.239	176.811	303.698	542.913	830.802	1180.26
23	814.635	227.04	1																																% of time in motion	47	4.502						16.641	41.6025	111.911	270.416	482.589	756.333	1000.54
24	817.86	224.46	1														10.5788	0.176313	0.176313	817.86	224.46														Speed in motion	0.262582	0.0171105	um/min					8.3205	47.0108	163.914	332.82	563.298	775.887	962.682
25	821.73	219.945	1																																Number of pauses	3	0.19803						17.057	100.678	241.295	443.483	634.438	802.928	906.935
26	826.245	216.72	1														11.4112	0.28528	0.28528	826.245	216.72														Distance	83.5531	9.1056	um					35.3621	130.216	286.641	443.483	586.179	676.041	800.432
27	830.76	213.495	1																																Duration of pauses	223.333	25.0581	min					30.7858	123.143	231.726	336.148	403.544	501.31	565.794
28	833.985	210.915	1																																Persistence	0.513653	0.0708629						30.7858	93.6056	163.914	213.005	284.977	333.652	367.766
29	835.92	208.335	1														12.8029	0.213381	0.213381	835.92	208.335														Diffusion coefficient (d²/t)	1.18613	0.0928888	um²/min					17.057	53.2512	84.0371	130.216	163.082	187.211	187.211
30	836.565	206.4	1																																								10.4006	27.0416	54.0832	75.3005	91.9415	91.9415	216.333
31	838.5	205.11	1																																								4.16025	17.057	29.9538	40.7705	40.7705	131.88	255.023
32	839.79	204.465	1																																								5.40832	14.1449	21.6333	21.6333	91.9415	200.108	200.108
33	840.435	203.82	1																													MSD											2.08013	5.40833	5.40833	54.0832	140.616	141.449	187.211
34	840.435	203.82	1																													delta T (min)	average	Error									0.83205	0.83205	37.0262	110.247	111.911	151.849	120.647
35	843.015	199.305	1														11.4839	0.0956992														20	16.6419	0.849147									0	27.0416	91.9415	93.6056	130.216	101.51	141.449
36	846.885	196.725	1																													40	58.4501	3.14768									27.0416	91.9415	93.6056	130.216	101.51	141.449	188.043
37	846.24	196.08	1																													60	121.124	6.6011									21.6333	20.8013	41.6025	25.3775	47.0108	75.3005	41.6025
38	848.175	195.435	1																													80	201.954	11.0238									0.83205	3.3282	0.416025	5.40833	17.057	3.3282	2.08012
39	846.885	196.08	1																													100	298.57	16.1477									4.16025	0.416025	5.40833	17.057	4.16025	0.416025	5.40832
40	848.175	194.79	1																													120	408.593	21.7176									2.08013	0.416025	5.40832	0	7.07243	18.7211	37.4423
41	849.465	193.5	1																													140	529.529	27.8266									3.3282	13.3128	2.08013	1.6641	8.3205	22.0493	85.2851
42	848.175	195.435	1																													160	657.978	34.3403									3.3282	0.416025	8.3205	21.6333	40.3544	120.231	140.2
43	845.595	196.08	1																													180	793.338	41.1375									5.40832	21.6333	41.6025	65.3159	161.834	185.131	321.171
44	844.305	197.37	1																													200	934.923	48.2443									7.07243	18.7211	37.4423	113.991	133.128	251.695	319.923
45	842.37	197.37	1																													220	1081.46	55.7501									3.3282	12.0647	65.3159	80.2928	176.395	233.806	301.618
46	838.5	199.95	1																													240	1231.93	63.4996									3.74423	40.3544	52.0031	133.128	183.883	243.375
47	837.855	200.595	1																													260	1386.89	71.6856									21.6333	30.7858	96.9338	140.2	194.7
48	833.985	202.53	1																													280	1541.88	80.3934									0.83205	27.0416	52.0031	86.5332
49	832.05	203.175	1														11.6279	0.0415282														300	1695.4	89.6611									18.7211	40.3544	70.7243
50	830.76	205.11	1																													320	1850.55	100.011									4.16025	17.057
1	175.44	220.59	2																	175.44	220.59											340	2004.43	111.925								Diffusion Coeff	5.40833	0.284555	0.399354	0.502085	0.596672	0.682324	0.76106
2	176.085	219.945	2																			180.6	209.625									360	2155.79	125.258								<MSD>	13.0921	45.5287	95.8451	160.667	238.669	327.516	426.193
3	174.15	220.59	2																			183.18	198.015									380	2301.4	139.332									0.83205	1.6641	12.0647	18.7211	0.83205	1.6641	8.3205
4	174.15	223.815	2																			183.825	183.825									400	2443.46	154.416									4.16025	18.7211	27.0416	3.3282	4.16025	14.1449	15.3929
5	173.505	224.46	2																			183.18	171.57									420	2580.79	170.134									10.4006	15.3929	0.83205	0	6.6564	12.0647	12.0647
6	174.795	221.235	2																			181.89	155.445									440	2714.52	186.919									0.83205	7.07242	10.4006	0.416025	1.6641	1.6641	8.3205
7	174.15	220.59	2																													460	2839.89	204.353									12.0647	15.3929	2.08012	4.16025	4.16025	14.1449	16.641
8	174.15	223.17	2																													480	2961.5	222.15									0.83205	4.16025	7.07242	7.07242	5.40832	10.4006	5.40832
9	175.44	223.815	2																													500	3080.34	239.958									6.6564	12.0647	12.0647	10.4006	17.057	10.4006	10.4006
10	175.44	223.815	2																													520	3198.52	257.858									2.08012	2.08012	7.07243	10.4006	7.07243	7.07243	12.0647
11	176.73	222.525	2																													540	3316.26	275.568									0	3.3282	4.16025	3.3282	3.3282	7.48845	7.48845
12	177.375	223.17	2																													560	3428.42	292.983									3.3282	4.16025	3.3282	3.3282	7.48845	7.48845	13.3128
13	176.73	222.525	2																													580	3537.72	309.852									0.83205	0	0	0.83205	0.83205	3.3282	3.74422
14	176.73	222.525	2																													600	3650.23	326.607									0.83205	0.83205	1.6641	1.6641	4.16025	2.08012	0.416025
15	177.375	221.88	2																													620	3766.71	343.201									0	0.83205	0.83205	3.3282	3.74422	0.416025	7.48845
16	177.375	221.88	2																													640	3881.34	359.441									0.83205	0.83205	3.3282	3.74422	0.416025	7.48845	10.4006
17	178.02	221.235	2																													660	3985.08	374.774									0	0.83205	2.08012	0.416025	3.3282	5.40832	74.8845
18	178.665	222.525	2																													680	4079.14	389.681									0.83205	2.08012	0.416025	3.3282	5.40832	74.8845	160.586
19	177.375	222.525	2																													700	4167.45	402.732									2.08012	2.08012	0.83205	2.08013	60.7396	141.449	193.868
20	178.665	220.59	2																													720	4247.05	413.558									1.6641	3.74423	6.6564	76.9646	170.154	226.734	230.478
21	178.665	219.945	2																													740	4327.97	424.724									5.40832	8.3205	85.2851	176.811	235.054	240.462	210.093
22	181.245	214.14	2																													760	4405.33	435.788									0.416025	48.2589	123.975	173.066	176.811	149.769	160.586
23	180.6	209.625	2														12.1184	0.0275419														780	4471.73	448.019									40.3544	110.247	156.841	160.586	135.208	145.193	203.852
24	181.245	207.69	2																													800	4517.42	458.735									20.8013	41.6025	42.0185	28.2897	34.1141	63.6518	123.975
25	181.89	207.69	2																													820	4552.01	467.967									4.16025	5.40833	4.16025	3.3282	17.057	48.2589	141.448
26	182.535	208.98	2																													840	4576.65	475.791									0.416025	3.3282	0.83205	5.40832	24.1294	97.3498	243.375
27	181.89	208.335	2																													860	4570.72	480.931									2.08013	0.416025	3.3282	22.0493	95.2697	241.294	573.282
28	183.18	206.4	2																													880	4565.52	487.094									0.83205	7.07243	34.1141	120.647	281.649	634.438	1399.92
29	183.18	203.175	2																													900	4550.51	495.732									5.40832	28.2897	108.166	261.68	604.484	1353.33	2097.18
30	183.18	198.015	2														11.8932	0.0849515														920	4531.23	507.759									10.4006	70.3082	201.356	510.047	1213.13	1925.36	2598.08
31	183.18	192.21	2																													940	4488.4	513.611									26.6256	120.231	374.839	998.876	1652.87	2279.82	2596.41
32	183.825	183.825	2														14.2047	0.355116	0.355116	183.825	183.825											960	4457.16	519.359									33.698	201.772	699.338	1260.14	1813.87	2097.18	2598.08
33	183.18	171.57	2														12.272	0.613598	0.613598	183.18	171.57											980	4427.2	531.458									70.7242	426.01	881.973	1353.33	1599.2	2040.19	2157.09
34	181.89	162.54	2																																								150.601	456.795	809.169	999.292	1355.41	1449.85	1352.08
35	181.89	155.445	2														16.1765	0.404413	0.404413	181.89	155.445																						83.205	261.68	374.422	602.404	666.056	600.74	633.19
36	183.18	152.22	2																																								50.339	108.166	239.63	281.649	241.294	263.76	223.821
37	181.89	147.06	2																																								12.0647	70.3082	94.0216	71.9723	85.2851	63.6518	52.0031
38	182.535	145.77	2																																								28.2897	42.0185	26.6256	34.1141	20.8012	14.9769	16.641
39	183.18	147.06	2																																								2.08012	1.6641	4.16025	4.16025	3.3282	8.3205	8.3205
40	183.825	146.415	2																																								2.08012	2.08013	5.40833	7.07242	10.4006	10.4006	0.83205
41	183.825	147.705	2																																								0.83205	0.83205	1.6641	3.3282	3.3282	0.416025	3.3282
42	183.18	148.35	2																																								1.6641	4.16025	4.16025	4.16025	0.416025	4.16025	16.641
43	184.47	148.35	2																																								0.83205	0.83205	0.83205	2.08013	0.83205	8.3205	27.0416
44	184.47	148.35	2																																								1.6641	1.6641	3.74423	1.6641	4.16025	20.3852	27.0416
45	183.18	146.415	2																																								0	5.40832	0	7.48845	22.0493	30.3698	70.7243
46	184.47	148.35	2																																								5.40832	0	7.48845	22.0493	30.3698	70.7243
47	182.535	150.285	2																																								5.40832	15.3929	41.6025	50.755	106.918
48	183.18	152.865	2																																								7.48845	22.0493	30.3698	70.7243
49	182.535	153.51	2																																								7.07243	10.4006	43.2666
50	183.825	156.735	2																																								0.83205	15.3929
1	36.12	327.015	3																	36.12	327.015																					Diffusion Coeff	12.0647	0.16381	0.219815	0.270077	0.31752	0.357521	0.394775
2	35.475	325.725	3																			25.8	322.5																			<MSD>	8.21013	26.2096	52.7555	86.4247	127.008	171.61	221.074
3	32.895	324.435	3																			36.12	325.725																				2.08012	17.057	52.0031	70.3082	126.888	126.888	210.093
4	29.67	323.79	3																			48.375	330.24																				8.3205	37.4423	54.0832	104.006	104.006	181.387	156.841
5	28.38	323.79	3																			58.05	333.465																				10.8166	20.8012	54.0833	54.0833	113.159	95.2697	20.3852
6	25.8	322.5	3														11.2644	0.112644	0.112644	25.8	322.5	71.595	337.335																				1.6641	16.641	16.641	54.0833	42.0185	2.08012	12.0647
7	25.8	322.5	3																			81.915	337.98																				8.3205	8.3205	37.4423	27.0416	0.416025	22.0493	24.1295
8	22.575	321.855	3																			90.3	331.53																				0	10.8166	7.07242	10.4006	56.9954	60.7397	116.903
9	23.22	323.145	3																			100.62	331.53																				10.8166	7.07242	10.4006	56.9954	60.7397	116.903	126.888
10	28.38	324.435	3																			89.655	327.015																				2.08012	40.3544	116.903	121.479	198.444	210.093	260.016
11	32.895	325.08	3																																								28.2897	97.3499	100.262	173.066	181.387	230.478	296.21
12	32.895	325.725	3																																								20.8012	22.0493	61.5717	66.564	97.3498	141.448	216.333
13	36.12	325.725	3														10.8122	0.0772298																									0.416025	10.8167	14.1449	28.2897	54.0832	104.006	165.162
14	36.12	327.015	3																																								10.4006	12.0647	27.0416	52.0031	100.262	160.586	260.016
15	38.055	326.37	3																																								1.6641	4.16025	16.641	48.2589	91.9415	170.57	221.741
16	39.99	327.015	3																																								4.16025	14.9769	43.2666	85.2851	160.586	211.757	254.607
17	42.57	328.305	3																																								4.16025	24.1295	56.9954	121.479	165.162	203.852	266.256
18	45.15	328.95	3																																								8.3205	30.3698	80.7089	116.903	149.769	203.852	293.714
19	48.375	330.24	3														13.0603	0.108835	0.108835	48.375	330.24																						7.07242	37.4423	63.6518	88.1973	130.632	203.852	266.256
20	50.31	330.24	3																																								12.0647	28.2897	45.3467	76.9646	135.208	186.795	240.462
21	51.6	330.885	3																																								3.74423	10.8166	28.2897	66.564	104.006	145.193	227.982
22	53.535	331.53	3																																								2.08012	12.0647	40.3544	70.3082	104.006	176.811	273.328
23	56.115	332.82	3																																								4.16025	24.1295	48.2589	76.9646	140.616	227.982	441.403
24	58.05	333.465	3														10.1983	0.101983	0.101983	58.05	333.465																						8.3205	24.1295	45.3467	96.5178	170.57	359.862	599.076
25	59.985	333.465	3																																								4.16025	15.3929	48.2589	104.006	260.016	467.612	619.877
26	62.565	335.4	3																																								3.74422	24.1295	66.564	198.444	383.575	522.527	543.329
27	65.79	336.045	3																																								10.4006	40.3544	149.769	314.931	441.403	459.708	501.31
28	71.595	337.335	3														14.087	0.176088	0.176088	71.595	337.335																						10.8166	85.2851	216.333	323.667	341.14	381.079	482.589
29	76.755	339.27	3																																								35.3621	130.632	216.333	230.478	263.76	350.293	360.278
30	79.98	339.915	3																																								30.3698	76.9646	85.2851	106.918	166.826	186.795	153.929
31	80.625	339.27	3																																								10.8167	14.9769	28.2897	66.564	101.51	93.6056	120.647
32	81.915	337.98	3														10.3401	0.129252	0.129252	81.915	337.98																						0.83205	7.48845	30.7859	70.7243	76.9646	86.5332	119.815
33	84.495	336.69	3																																								3.3282	21.6333	56.5794	63.6518	70.7242	100.678	153.513
34	84.495	332.82	3																																								8.3205	33.282	42.0185	44.0987	67.3961	111.911	148.105
35	82.56	331.53	3																																								14.9769	30.3698	20.8012	30.7858	60.3236	86.5332	135.208
36	85.14	332.175	3																																								5.40832	0.83205	10.8166	35.3621	61.5717	120.231	201.772
37	87.72	332.175	3																																								7.07242	27.0416	59.9076	93.6056	168.074	260.432	326.164
38	90.3	331.53	3														10.5788	0.0881566																									6.6564	27.0416	50.755	106.918	183.467	240.046	240.046
39	92.235	331.53	3																																								7.07242	20.8012	60.3236	120.231	166.826	166.826	110.247
40	95.46	332.82	3																																								3.74423	28.2897	70.7243	106.502	106.502	61.5717	44.0987
41	98.685	332.175	3																																								12.0647	42.0185	70.3082	70.3082	35.3621	25.3775	18.7211
42	100.62	331.53	3														10.32	0.129	0.129	100.62	331.53																						10.8166	28.2897	28.2897	13.3128	20.8012	28.2897	33.282
43	100.62	331.53	3																																								4.16025	4.16025	4.16025	21.6333	40.7704	54.0832	54.0832
44	98.04	330.24	3																																								0	8.3205	30.7859	56.5794	74.8845	74.8845	48.6749
45	96.105	328.305	3																																								8.3205	30.7859	56.5794	74.8845	74.8845	48.6749	140.616
46	94.17	327.66	3																																								7.48845	21.6333	33.282	33.282	17.057	80.7089
47	92.88	327.66	3																																								4.16025	10.8167	10.8167	2.08012	43.2666
48	92.88	327.66	3																																								1.6641	1.6641	0.416025	20.8013
49	94.815	327.66	3																																								0	3.74423	10.8167
50	89.655	327.015	3														11.8582	0.0741136																									3.74423	10.8167
1	623.715	626.94	4																	623.715	626.94																					Diffusion Coeff	27.0416	0.224643	0.297119	0.363513	0.428275	0.483452	0.52055
2	623.715	630.81	4																			624.36	637.26																			<MSD>	10.6808	35.9428	71.3085	116.324	171.31	232.057	291.508
3	623.07	633.39	4																			623.07	647.58																				14.9769	42.0185	70.7242	81.5409	93.6056	93.6056	106.918
4	623.07	635.325	4																			621.78	657.9																				7.07242	20.8012	26.6256	33.698	33.698	42.0185	27.0416
5	623.715	635.97	4																			623.07	645																				3.74423	7.07243	10.8167	10.8167	16.641	8.3205	0.83205
6	623.715	636.615	4																			625.65	633.39																				0.83205	2.08012	2.08012	5.40832	2.08012	2.08013	0.416025
7	623.715	636.615	4																			626.295	621.78																				0.416025	0.416025	2.08012	0.416025	3.74423	2.08012	2.08012
8	624.36	637.26	4														10.3401	0.0738581				626.295	608.88																				0	0.83205	0.83205	6.6564	3.3282	3.3282	3.3282
9	624.36	635.97	4																																								0.83205	0.83205	6.6564	3.3282	3.3282	3.3282	1.6641
10	623.715	634.035	4																																								1.6641	10.8167	7.48845	7.48845	7.48845	4.16025	5.40832
11	622.425	635.325	4																																								4.16025	4.16025	4.16025	4.16025	4.16025	10.4006	10.4006
12	622.425	635.325	4																																								3.3282	3.3282	3.3282	8.3205	22.0493	22.0493	34.1141
13	622.425	635.325	4																																								0	0	1.6641	10.4006	10.4006	20.8012	50.7551
14	622.425	636.615	4																																								0	1.6641	10.4006	10.4006	20.8012	50.7551	70.7242
15	622.425	638.55	4																																								1.6641	10.4006	10.4006	20.8012	50.7551	70.7242	50.7551
16	622.425	638.55	4																																								3.74423	3.74423	10.8167	34.1141	50.7551	34.1141	70.3082
17	623.07	639.84	4																																								0	2.08012	15.3929	27.0416	15.3929	41.6025	81.9569
18	623.07	642.42	4																																								2.08012	15.3929	27.0416	15.3929	41.6025	81.9569	120.647
19	623.07	643.71	4																																								6.6564	14.9769	6.6564	27.0416	59.9076	93.6056	121.895
20	623.07	642.42	4																																								1.6641	0	7.07242	26.6256	50.339	71.9723	83.205
21	622.425	645	4																																								1.6641	2.08012	14.9769	33.698	52.0031	61.5717	35.3621
22	623.07	647.58	4														10.4003	0.037144																									7.07242	26.6256	50.339	71.9723	83.205	52.0031	81.9569
23	623.07	649.515	4																																								7.07243	20.8012	37.4423	45.3467	24.1294	41.6025	81.5409
24	624.36	650.805	4																																								3.74422	12.0647	16.641	5.40832	15.3929	42.0185	60.3236
25	624.36	651.45	4																																								3.3282	5.40833	1.6641	4.16025	20.8012	34.1141	52.0031
26	624.36	649.515	4																																								0.416025	1.6641	4.16025	14.1448	24.1294	40.3544	56.9954
27	622.425	651.45	4																																								3.74423	3.74422	10.4006	18.7211	33.282	48.2589	80.7088
28	622.425	654.03	4																																								7.48845	24.1294	37.4423	56.9954	76.9646	116.903	83.205
29	622.425	655.32	4																																								6.6564	14.9769	27.0416	42.0185	71.9723	50.7551	5.40832
30	621.78	656.61	4																																								1.6641	7.07243	15.3929	35.3621	20.8013	2.08012	7.48845
31	621.78	657.9	4														10.4003	0.0577795																									2.08013	7.07242	22.0493	10.8167	5.40833	14.1448	14.1448
32	621.135	659.835	4																																								1.6641	10.8167	5.40833	14.1449	27.0416	27.0416	37.4422
33	623.07	658.545	4																																								4.16025	2.08013	24.1295	40.3544	40.3544	54.0832	61.5717
34	623.715	653.385	4																																								5.40833	48.2589	70.3082	70.3082	88.1973	97.3499	138.536
35	624.36	652.095	4																																								27.0416	43.2666	43.2666	60.3236	70.3082	106.502	183.467
36	624.36	652.095	4																																								2.08012	2.08012	6.6564	10.8167	27.0416	70.7242	201.772
37	623.715	650.805	4																																								0	2.08012	5.40833	16.641	52.0031	166.41	351.541
38	623.07	650.16	4																																								2.08012	5.40833	16.641	52.0031	166.41	351.541	540.833
39	623.07	648.225	4																																								0.83205	7.07243	34.1141	135.208	307.026	484.669	849.107
40	623.07	645	4														12.9643	0.0720241																									3.74422	26.6256	121.895	287.889	459.708	815.825	1714.44
41	624.36	639.195	4																																								10.4006	83.205	226.734	381.079	709.739	1558.43	2100.93
42	625.65	633.39	4														11.8932	0.29733	0.29733	625.65	633.39																						35.3621	141.448	266.672	549.569	1315.06	1815.95	1812.62
43	625.65	628.875	4																																								35.3621	108.167	307.026	922.743	1352.08	1355.41	1399.51
44	626.295	621.78	4														11.6279	0.290698	0.290698	626.295	621.78																						20.3852	135.208	601.156	958.938	968.922	1000.54	1041.73
45	626.295	608.88	4														12.9	0.645	0.645	626.295	608.88																						50.7551	400.216	699.754	709.739	735.532	770.894	699.754
46	625.005	602.43	4																																								166.41	376.087	389.399	403.544	429.754	374.422
47	622.425	602.43	4																																								43.2666	56.5794	54.0833	63.6518	41.6025
48	624.36	601.785	4																																								6.6564	0.83205	2.08013	1.6641
49	624.36	601.14	4																																								4.16025	5.40832	14.9769
50	626.295	602.43	4																																								0.416025	4.16025
1	494.07	301.86	5																	494.07	301.86																					Diffusion Coeff	5.40833	0.222909	0.301544	0.367046	0.430054	0.492277	0.545324
2	497.295	301.86	5																			505.68	301.215																			<MSD>	10.3752	35.6655	72.3706	117.455	172.022	236.293	305.382
3	503.1	301.215	5																			497.94	307.665																				10.4006	81.9569	135.208	201.772	166.826	183.883	327.828
4	505.68	301.215	5														11.6279	0.193798	0.193798	505.68	301.215	510.84	305.085																				34.1141	70.7242	120.647	94.0217	106.918	221.741	261.68
5	508.26	301.215	5																			526.965	304.44																				6.6564	26.6256	14.9769	20.3852	81.9569	106.918	110.247
6	506.97	301.215	5																			537.285	303.15																				6.6564	1.6641	3.74423	42.0185	60.3236	63.6518	28.2897
7	507.615	301.215	5																			523.74	304.44																				1.6641	0.416025	15.3929	27.0416	30.3698	8.3205	3.74423
8	512.13	300.57	5																																								0.416025	27.0416	42.0185	45.3467	16.641	10.4006	20.8012
9	513.42	300.57	5																																								20.8012	34.114	37.4422	12.0647	6.6564	15.3929	10.4006
10	513.42	299.28	5																																								1.6641	3.3282	2.08012	4.16025	2.08013	10.4006	18.7211
11	510.84	299.925	5																																								1.6641	7.07242	10.8166	5.40832	17.057	30.3698	121.895
12	510.195	301.215	5																																								7.07242	14.1448	10.4006	25.3775	37.0262	126.888	116.903
13	511.485	301.86	5																																								2.08013	4.16025	10.8167	13.3128	74.0524	66.564	113.991
14	510.195	303.15	5																																								2.08013	3.74423	5.40832	60.3236	52.0031	91.9415	101.926
15	508.26	302.505	5																																								3.3282	10.8167	81.5409	70.7242	113.159	121.479	217.165
16	502.455	301.86	5																																								4.16025	61.5717	50.755	83.205	88.1973	170.57	186.795
17	503.1	302.505	5																																								34.114	26.6256	54.0832	60.7396	133.128	146.857	210.093
18	501.165	304.44	5																																								0.83205	8.3205	16.641	54.0833	60.3236	93.6056	93.6056
19	501.165	305.73	5																																								7.48845	14.1449	53.2512	60.3236	96.9338	96.9338	115.239
20	497.94	307.665	5														10.0752	0.0314851																									1.6641	20.8013	25.3775	52.0031	52.0031	65.3159	65.3159
21	497.295	307.665	5																																								14.1449	18.7211	45.3467	45.3467	56.9954	56.9954	54.0833
22	494.715	307.665	5																																								0.416025	10.4006	10.4006	15.3929	15.3929	14.9769	10.4006
23	494.715	307.665	5																																								6.6564	6.6564	10.8167	10.8167	10.4006	6.6564	0.83205
24	494.07	308.31	5																																								0	0.83205	0.83205	0.416025	0	10.8166	50.755
25	494.07	308.31	5																																								0.83205	0.83205	0.416025	0	10.8166	50.755	141.448
26	494.07	307.665	5																																								0	0.416025	0.83205	14.9769	61.5717	160.586	291.634
27	494.715	307.665	5																																								0.416025	0.83205	14.9769	61.5717	160.586	291.634	410.201
28	497.94	308.31	5																																								0.416025	15.3929	60.3236	156.841	287.889	406.456	703.082
29	501.81	307.02	5																																								10.8166	50.755	141.448	266.672	381.079	669.384	1050.46
30	506.325	305.085	5																																								16.641	80.7088	176.811	270.416	516.287	857.428	1189
31	510.84	305.085	5														13.1555	0.0597976																									24.1294	85.2851	153.929	351.541	639.43	929.4	1139.91
32	514.065	305.085	5																																								20.3852	59.9076	201.772	426.426	667.304	846.195	962.266
33	520.515	305.73	5																																								10.4006	94.0216	260.432	454.715	604.484	703.082	962.266
34	526.965	304.44	5														16.1379	0.268965	0.268965	526.965	304.44																						42.0185	166.826	327.828	456.795	542.913	772.974	922.743
35	532.125	303.795	5																																								43.2666	138.536	226.734	287.889	459.708	576.195	672.296
36	535.35	303.15	5																																								27.0416	71.9723	108.166	221.741	304.946	376.087	376.087
37	537.285	303.15	5														10.4003	0.173339	0.173339	537.285	303.15																						10.8167	27.0416	94.0217	150.601	201.772	201.772	183.467
38	541.8	303.15	5																																								3.74422	41.6025	81.5409	120.231	120.231	106.918	120.231
39	544.38	303.15	5																																								20.3852	50.339	81.5409	81.5409	70.7242	81.5409	34.1141
40	546.315	303.15	5																																								6.6564	20.3852	20.3852	15.3929	20.3852	2.08012	5.40833
41	546.315	303.15	5																																								3.74423	3.74423	2.08012	3.74423	2.08012	22.0493	81.9569
42	545.67	303.795	5																																								0	0.83205	0	10.8167	43.2666	120.647	201.772
43	546.315	303.15	5																																								0.83205	0	10.8167	43.2666	120.647	201.772	326.58
44	543.09	302.505	5																																								0.83205	8.3205	37.4422	108.166	185.131	303.282	481.341
45	539.865	301.86	5																																								10.8167	43.2666	120.647	201.772	326.58	511.295	634.438
46	535.35	302.505	5																																								10.8167	59.9076	120.231	221.741	378.167	484.669
47	532.125	302.505	5																																								20.8012	60.3236	138.536	266.672	356.533
48	528.255	303.795	5																																								10.4006	52.0031	138.536	205.1
49	523.74	304.44	5														13.6063	0.0566929																									16.641	74.0524	123.975
50	521.16	304.44	5																																								20.8012	50.7551
1	203.175	83.205	6																	203.175	83.205																					Diffusion Coeff	6.6564	0.753666	1.02996	1.25421	1.43741	1.57	1.66312
2	203.175	83.85	6																			201.885	69.66																			<MSD>	33.7065	120.587	247.19	401.347	574.965	753.601	931.345
3	203.175	83.85	6																			204.465	82.56																				0.416025	0.416025	0.416025	7.07242	63.6518	66.564	24.1295
4	203.175	83.85	6																			209.625	99.33																				0	0	4.16025	54.0832	56.9954	18.7211	10.4006
5	203.82	85.785	6																			212.205	114.81																				0	4.16025	54.0832	56.9954	18.7211	10.4006	52.0031
6	205.11	90.945	6																			214.14	127.065																				4.16025	54.0832	56.9954	18.7211	10.4006	52.0031	81.5409
7	205.755	90.945	6																			215.43	137.385																				28.2897	30.3698	5.40833	2.08013	81.9569	120.647	120.647
8	205.11	87.72	6																			213.495	126.42																				0.416025	10.4006	20.3852	201.772	263.76	263.76	284.977
9	205.11	86.43	6																			212.85	113.52																				10.8167	20.8012	203.02	266.672	266.672	287.889	468.028
10	204.465	76.755	6																			206.4	88.365																				1.6641	120.647	170.154	170.154	187.211	336.564	266.672
11	203.175	74.82	6																			206.4	74.175																				94.0217	138.536	138.536	153.929	291.634	226.734	113.159
12	203.175	74.82	6																			205.11	63.855																				5.40832	5.40832	8.3205	56.9954	30.3698	4.16025	33.698
13	203.175	74.175	6																																								0	0.416025	28.2897	10.8167	2.08012	61.5717	254.607
14	201.885	69.66	6														13.6063	0.0523319																									0.416025	28.2897	10.8167	2.08012	61.5717	254.607	642.343
15	202.53	71.595	6																																								22.0493	7.07243	4.16025	71.9723	274.993	674.377	1732.74
16	202.53	76.11	6																																								4.16025	42.0185	173.066	452.635	940.216	2145.02	3445.52
17	204.465	82.56	6														13.1555	0.219258	0.219258	204.465	82.56																						20.3852	123.975	370.262	819.569	1961.14	3211.71	4243.87
18	207.045	90.3	6																																								45.3467	221.741	589.507	1591.3	2731.2	3687.65	3921.04
19	209.625	99.33	6														17.5459	0.438647	0.438647	209.625	99.33																						66.564	307.858	1099.97	2074.3	2917.58	3126.01	3000.79
20	212.205	114.81	6														15.6935	0.784676	0.784676	212.205	114.81																						88.1973	627.366	1402	2108.83	2287.31	2178.72	1701.54
21	214.14	127.065	6														12.4068	0.620341	0.620341	214.14	127.065																						246.287	789.615	1338.35	1481.88	1393.27	1019.26	900.694
22	215.43	135.45	6																																								153.929	436.41	520.031	468.028	263.76	205.1	136.456
23	215.43	137.385	6														10.4003	0.260008	0.260008	215.43	137.385																						71.9723	108.166	85.2851	14.9769	3.74423	0.83205	4.16025
24	216.075	136.095	6																																								3.74422	0.83205	22.0493	43.2666	85.2851	110.247	309.939
25	214.14	130.935	6																																								2.08012	43.2666	71.9723	123.975	153.929	381.079	576.195
26	214.14	129	6																																								30.3698	54.0832	100.262	126.888	336.564	520.031	463.452
27	213.495	126.42	6														11.1344	0.13918	0.13918	213.495	126.42																						3.74423	20.8013	34.114	168.074	304.946	261.68	185.131
28	213.495	125.13	6																																								7.07243	15.3929	121.895	241.294	203.02	136.456	211.757
29	212.85	118.035	6																																								1.6641	70.7243	166.826	135.208	81.9569	141.449	156.841
30	212.85	113.52	6														12.9161	0.215269	0.215269	212.85	113.52																						50.7551	135.208	106.918	60.3236	113.159	126.888	173.066
31	212.85	114.81	6																																								20.3852	10.4006	0.416025	14.1448	18.7211	37.4422	173.066
32	212.85	117.39	6																																								1.6641	14.9769	5.40832	4.16025	5.40833	76.9646	674.377
33	210.915	114.81	6																																								6.6564	3.74423	4.16025	10.4006	100.262	740.941	1692.81
34	210.915	114.165	6																																								10.4006	14.1448	30.3698	156.841	884.053	1909.14	2656.32
35	210.915	112.23	6																																								0.416025	6.6564	94.0216	719.723	1671.59	2373.84	2630.11
36	210.27	105.135	6																																								3.74423	81.9569	686.025	1619.59	2311.85	2564.79	2916.34
37	206.4	88.365	6														25.9688	0.185491	0.185491	206.4	88.365																						50.755	589.923	1468.57	2130.88	2373.84	2712.9	2712.9
38	206.4	74.175	6														14.19	0.7095	0.7095	206.4	74.175																						296.21	973.499	1524.32	1730.66	2022.3	2022.3	2022.3
39	205.11	66.435	6																																								201.356	482.589	602.404	775.887	775.887	775.887	775.887
40	205.11	63.855	6														10.4003	0.260008	0.260008	205.11	63.855																						61.5717	108.166	190.123	190.123	190.123	190.123	190.123
41	203.82	60.63	6																																								6.6564	35.3621	35.3621	35.3621	35.3621	35.3621	22.0493
42	203.82	60.63	6																																								12.0647	12.0647	12.0647	12.0647	12.0647	5.40833	3.74423
43	203.82	60.63	6																																								0	0	0	0	1.6641	20.8013	20.8013
44	203.82	60.63	6																																								0	0	0	1.6641	20.8013	20.8013	20.8013
45	203.82	60.63	6																																								0	0	1.6641	20.8013	20.8013	20.8013	20.8013
46	203.82	61.92	6																																								0	1.6641	20.8013	20.8013	20.8013	20.8013
47	207.045	63.855	6																																								1.6641	20.8013	20.8013	20.8013	20.8013
48	207.045	63.855	6																																								14.1449	14.1449	14.1449	14.1449
49	207.045	63.855	6																																								0	0	0
50	207.045	63.855	6																																								0	0
1	202.53	75.465	7																	202.53	75.465																					Diffusion Coeff	0	0.702746	0.965562	1.19296	1.38754	1.54231	1.66648
2	202.53	75.465	7																			200.595	63.855																			<MSD>	31.4226	112.439	231.735	381.748	555.014	740.307	933.231
3	202.53	74.175	7																			196.725	44.505																				0	1.6641	4.16025	4.16025	0.416025	3.3282	42.0185
4	201.885	73.53	7																			201.885	71.595																				1.6641	4.16025	4.16025	0.416025	3.3282	42.0185	83.205
5	201.885	73.53	7																			205.755	85.14																				0.83205	0.83205	3.74423	1.6641	27.0416	61.5717	110.247
6	202.53	76.11	7																			208.98	96.75																				0	7.07242	4.16025	22.0493	50.755	95.2697	150.601
7	203.82	74.175	7																			207.045	83.85																				7.07242	4.16025	22.0493	50.755	95.2697	150.601	241.294
8	203.175	69.015	7																			205.11	65.145																				5.40832	50.755	95.2697	153.929	221.741	329.908	403.544
9	201.24	66.435	7																			204.465	54.18																				27.0416	66.564	116.903	173.066	270.416	336.564	930.648
10	200.595	63.855	7														11.7701	0.0653897																									10.4006	33.282	63.6518	126.888	173.066	642.343	749.677
11	201.24	61.275	7																																								7.07243	26.6256	70.7242	106.918	501.31	596.164	659.4
12	200.595	58.05	7																																								7.07243	33.698	59.9076	389.399	473.436	530.016	653.159
13	200.595	56.115	7																																								10.8166	27.0416	301.618	376.503	426.426	536.256	699.338
14	196.725	44.505	7														19.7332	0.246665	0.246665	196.725	44.505																						3.74423	198.444	260.016	301.618	394.808	536.256	473.436
15	196.08	42.57	7																																								149.769	203.852	240.462	323.667	452.635	394.808	426.426
16	196.08	41.28	7																																								4.16025	10.8166	34.114	83.205	60.3236	71.9723	83.205
17	196.08	38.7	7																																								1.6641	14.9769	50.755	33.698	42.0185	50.755	43.2666
18	195.435	35.475	7																																								6.6564	34.1141	20.3852	27.0416	34.1141	28.2897	20.3852
19	196.08	36.765	7																																								10.8167	3.74423	7.07243	10.8167	8.3205	3.74423	5.40833
20	195.435	36.12	7																																								2.08013	0.416025	0	0.83205	2.08013	2.08013	15.3929
21	195.435	35.475	7																																								0.83205	2.08013	2.08013	0	1.6641	6.6564	241.295
22	194.79	36.12	7																																								0.416025	0.416025	0.83205	0.83205	10.8166	263.76	1300.08
23	196.08	36.765	7																																								0.83205	2.08013	2.08013	15.3929	284.977	1346.26	2573.11
24	194.79	36.765	7																																								2.08013	0.416025	12.0647	266.672	1308.81	2523.19	3155.97
25	196.08	39.345	7																																								1.6641	6.6564	241.295	1246.83	2433.75	3055.7	3764.61
26	197.37	52.245	7																																								8.3205	246.287	1263.47	2460.37	3085.66	3799.56	4317.09
27	201.885	71.595	7														27.5771	0.106066	0.106066	201.885	71.595																						168.074	1073.76	2190.79	2782.79	3461.74	3955.98	3938.09
28	205.755	85.14	7														14.087	0.704351	0.704351	205.755	85.14																						394.808	1152.39	1591.3	2115.49	2506.55	2490.33	2490.33
29	207.045	90.945	7																																								198.444	401.048	683.113	912.759	902.358	902.358	902.358
30	208.98	96.75	7														12.0496	0.30124	0.30124	208.98	96.75																						35.3621	145.193	260.016	254.607	254.607	254.607	71.9723
31	210.27	100.62	7																																								37.4422	104.006	100.262	100.262	100.262	6.6564	50.339
32	209.625	100.62	7																																								16.641	15.3929	15.3929	15.3929	14.1448	170.154	459.708
33	209.625	100.62	7																																								0.416025	0.416025	0.416025	60.7396	291.634	647.751	1285.1
34	209.625	100.62	7																																								0	0	56.9954	287.889	643.175	1278.86	1901.23
35	207.045	93.525	7																																								0	56.9954	287.889	643.175	1278.86	1901.23	2183.3
36	207.045	83.85	7														13.0443	0.108703	0.108703	207.045	83.85																						56.9954	287.889	643.175	1278.86	1901.23	2183.3	2319.76
37	206.4	75.465	7																																								93.6056	326.58	809.169	1315.06	1554.69	1666.18	1666.18
38	205.11	65.145	7														18.8048	0.47012	0.47012	205.11	65.145																						70.7243	353.621	709.739	886.965	973.499	973.499	978.907
39	203.82	57.405	7																																								108.167	332.82	456.795	520.031	520.031	524.608	524.608
40	204.465	54.18	7														10.984	0.274599	0.274599	204.465	54.18																						61.5717	120.647	153.929	153.929	156.841	156.841	173.066
41	203.175	52.89	7																																								10.8167	20.8012	20.8012	22.0493	22.0493	28.2897	28.2897
42	203.175	52.89	7																																								3.3282	3.3282	5.40833	5.40833	7.48845	7.48845	3.3282
43	202.53	52.89	7																																								0	0.416025	0.416025	0.83205	0.83205	6.6564	3.74423
44	202.53	52.89	7																																								0.416025	0.416025	0.83205	0.83205	6.6564	3.74423	1.6641
45	202.53	52.245	7																																								0	0.416025	0.416025	10.4006	6.6564	3.74423	4.16025
46	202.53	52.245	7																																								0.416025	0.416025	10.4006	6.6564	3.74423	4.16025
47	205.755	52.89	7																																								0	10.8166	7.07243	4.16025	5.40833
48	205.11	52.89	7																																								10.8166	7.07243	4.16025	5.40833
49	204.465	52.89	7																																								0.416025	1.6641	2.08012
50	204.465	53.535	7																																								0.416025	0.83205
1	785.61	200.595	8																	785.61	200.595																					Diffusion Coeff	0.416025	0.328703	0.436642	0.528906	0.609107	0.683624	0.747117
2	784.965	203.82	8																			787.545	190.275																			<MSD>	15.5373	52.5925	104.794	169.25	243.643	328.14	418.386
3	785.61	201.24	8																			790.77	176.73																				10.8166	0.416025	35.3621	95.2697	110.247	226.734	364.854
4	786.9	194.79	8																			785.61	188.985																				7.07242	85.2851	170.154	190.123	336.564	501.31	767.566
5	786.9	190.92	8																			783.675	202.53																				43.2666	108.166	123.975	246.287	389.399	627.366	1081.67
6	787.545	190.275	8														10.4998	0.104998	0.104998	787.545	190.275	783.03	214.785																				14.9769	20.8012	83.205	173.066	341.14	692.266	692.266
7	788.19	185.76	8																			780.45	225.75																				0.83205	28.2897	88.1973	216.333	507.551	507.551	326.164
8	789.48	181.89	8																			780.45	239.295																				20.8013	74.0524	193.868	473.436	473.436	303.698	74.0525
9	790.77	176.73	8														13.9236	0.232061	0.232061	790.77	176.73	783.03	251.55																				16.641	88.1973	296.21	296.21	168.074	21.6333	17.057
10	792.06	168.99	8																																								28.2897	173.066	173.066	88.1973	14.9769	65.3159	161.418
11	792.06	168.99	8																																								61.5717	61.5717	29.9538	53.2512	176.811	322.835	416.025
12	786.9	172.86	8																																								0	41.6025	208.013	441.403	660.648	793.776	1195.24
13	785.61	181.89	8																																								41.6025	208.013	441.403	660.648	793.776	1195.24	1518.49
14	785.61	188.985	8														13.297	0.13297	0.13297	785.61	188.985																						83.205	261.68	432.666	545.825	890.71	1179.01	1216.87
15	784.32	193.5	8																																								50.339	136.456	203.02	429.754	636.518	666.056	667.304
16	784.32	196.08	8																																								22.0493	52.0031	187.211	329.908	350.293	351.541	427.674
17	783.675	202.53	8														13.6825	0.228042	0.228042	783.675	202.53																						6.6564	81.9569	183.883	201.772	201.356	260.016	326.164
18	783.675	207.045	8																																								42.0185	120.647	135.208	134.792	183.467	239.63	351.541
19	784.965	207.69	8																																								20.3852	28.2897	27.0416	50.755	81.9569	150.601	240.046
20	784.32	207.69	8																																								2.08012	0.83205	7.07242	20.8012	60.3236	120.647	223.821
21	784.32	209.625	8																																								0.416025	4.16025	15.3929	54.0833	110.247	211.757	346.549
22	784.32	211.56	8																																								3.74423	14.9769	52.0031	108.167	208.013	341.141	554.145
23	783.03	214.785	8														12.272	0.102266	0.102266	783.03	214.785																						3.74423	28.2897	71.9723	156.841	274.993	468.028	895.286
24	783.03	218.01	8																																								12.0647	43.2666	113.159	216.333	389.399	784.207	1046.72
25	781.74	221.88	8																																								10.4006	52.0031	126.888	266.672	607.397	844.115	1082.5
26	780.45	225.75	8														11.2644	0.187741	0.187741	780.45	225.75																						16.641	66.564	173.066	459.708	667.304	880.725	1124.93
27	780.45	230.91	8																																								16.641	83.205	304.946	480.925	666.056	881.973	958.522
28	780.45	239.295	8														13.545	0.338625	0.338625	780.45	239.295																						26.6256	183.467	327.828	484.669	672.296	735.532	772.974
29	781.74	243.81	8																																								70.3082	168.074	284.977	432.666	482.589	513.375	513.375
30	782.385	247.68	8																																								22.0493	74.0524	156.841	185.131	205.1	205.1	190.123
31	783.03	251.55	8														12.5236	0.208727	0.208727	783.03	251.55																						15.3929	61.5717	81.5409	94.0217	94.0217	83.205	97.3499
32	781.74	252.84	8																																								15.3929	27.0416	33.698	33.698	27.0416	35.3621	50.755
33	782.385	253.485	8																																								3.3282	4.16025	4.16025	1.6641	4.16025	10.4006	10.8167
34	782.385	253.485	8																																								0.83205	0.83205	1.6641	4.16025	5.40832	7.48845	7.48845
35	783.03	252.84	8																																								0	0.83205	1.6641	2.08012	3.3282	3.3282	4.16025
36	783.675	253.485	8																																								0.83205	1.6641	2.08012	3.3282	3.3282	4.16025	10.8166
37	783.03	254.775	8																																								0.83205	3.74423	4.16025	4.16025	6.6564	14.9769	56.5794
38	783.675	254.775	8																																								2.08013	1.6641	1.6641	4.16025	10.8166	44.0986	40.3544
39	783.675	254.775	8																																								0.416025	0.416025	0.416025	3.74422	35.3621	30.7859	21.6333
40	783.03	255.42	8																																								0	0.83205	4.16025	30.7858	27.0416	18.7211	15.3929
41	783.03	256.71	8																																								0.83205	4.16025	30.7858	27.0416	18.7211	15.3929	20.8013
42	786.9	259.29	8																																								1.6641	29.9538	25.3775	17.057	12.0647	16.641	22.0493
43	786.255	259.29	8																																								21.6333	17.057	10.4006	5.40833	8.3205	12.0647	17.057
44	785.61	258.645	8																																								0.416025	2.08012	7.07242	6.6564	7.07242	2.08012	5.40832
45	784.32	258.645	8																																								0.83205	4.16025	3.74422	4.16025	0.83205	4.16025	56.5794
46	784.32	259.29	8																																								1.6641	2.08012	3.3282	1.6641	1.6641	44.0986
47	784.32	259.935	8																																								0.416025	1.6641	3.3282	3.3282	37.4422
48	785.61	259.935	8																																								0.416025	2.08012	5.40832	45.3467
49	785.61	257.355	8																																								1.6641	8.3205	54.0833
50	782.385	252.84	8																																								6.6564	60.7397
1	758.52	212.205	9																	758.52	212.205																					Diffusion Coeff	30.7859	0.588502	0.826038	1.05219	1.25064	1.42896	1.60316
2	760.455	206.4	9																			761.1	195.435																			<MSD>	25.9294	94.1603	198.249	336.7	500.256	685.902	897.772
3	761.1	195.435	9														16.9673	0.424183	0.424183	761.1	195.435	761.745	176.73																				37.4423	287.889	647.751	1268.88	2045.18	2669.22	3765.03
4	762.39	187.05	9																			761.1	160.605																				120.647	378.167	881.973	1548.45	2097.6	3078.59	3914.8
5	761.745	176.73	9														18.7161	0.467903	0.467903	761.745	176.73	761.1	143.835																				71.9723	350.293	805.424	1213.13	1981.11	2662.56	3221.7
6	761.1	167.055	9																			760.455	132.87																				106.918	401.464	701.002	1305.07	1869.2	2341.8	2939.22
7	761.1	160.605	9														16.1379	0.403447	0.403447	761.1	160.605	757.23	118.68																				94.0217	260.432	665.64	1082.5	1448.6	1925.36	2807.75
8	761.745	150.93	9																			756.585	105.78																				41.6025	260.432	539.168	805.424	1169.03	1874.19	2355.12
9	761.1	143.835	9														16.77	0.41925	0.41925	761.1	143.835	756.585	93.525																				94.0217	281.233	480.925	769.646	1358.32	1772.68	2227.4
10	761.1	138.675	9																			755.295	79.98																				50.755	150.601	327.828	744.269	1060.45	1414.48	2065.15
11	760.455	132.87	9														10.984	0.274599	0.274599	760.455	132.87	752.07	69.015																				26.6256	120.647	406.456	647.751	929.4	1468.57	2001.08
12	758.52	123.84	9																			748.845	85.14																				34.1141	226.734	414.777	643.175	1102.47	1568.41	1784.33
13	757.23	118.68	9														14.5519	0.363797	0.363797	757.23	118.68	747.555	98.04																				85.2851	211.757	381.079	748.845	1139.91	1325.04	1563.01
14	757.875	113.52	9																																								28.2897	106.918	329.908	604.484	740.524	922.743	1046.72
15	756.585	105.78	9														12.9161	0.322903	0.322903	756.585	105.78																						27.0416	166.826	374.839	482.589	633.19	735.532	846.195
16	756.585	99.33	9																																								61.5717	203.02	284.977	401.464	484.669	576.195	820.401
17	755.94	96.75	9																																								41.6025	81.9569	150.185	201.772	261.68	432.666	432.666
18	756.585	93.525	9														12.255	0.20425	0.20425	756.585	93.525																						7.07242	33.698	60.3236	95.2697	208.013	208.013	376.087
19	755.94	91.59	9																																								10.8166	26.6256	50.755	138.536	138.536	281.649	403.544
20	755.295	89.655	9																																								4.16025	16.641	76.9646	76.9646	185.131	287.889	332.82
21	754.005	85.14	9																																								4.16025	45.3467	45.3467	135.208	223.821	263.76	284.977
22	754.005	85.14	9																																								22.0493	22.0493	93.6056	168.074	203.02	221.741	261.68
23	755.295	79.98	9														13.6063	0.136063	0.136063	755.295	79.98																						0	28.2897	70.3082	93.6056	106.502	134.792	201.356
24	754.005	76.755	9																																								28.2897	70.3082	93.6056	106.502	134.792	201.356	263.76
25	754.005	75.465	9																																								12.0647	22.0493	28.2897	43.2666	83.205	130.632	104.006
26	754.005	74.82	9																																								1.6641	3.74422	10.4006	33.698	63.6518	45.3467	33.282
27	754.005	73.53	9																																								0.416025	3.74423	20.3852	45.3467	30.3698	21.6333	44.0987
28	754.005	70.95	9																																								1.6641	14.9769	37.4422	24.1294	17.057	37.0262	101.926
29	752.07	69.015	9														11.4294	0.0952452																									6.6564	24.1294	14.1448	10.4006	25.3775	80.2928	101.926
30	752.07	70.305	9																																								7.48845	4.16025	7.07242	12.0647	47.0108	61.9877	37.0262
31	751.425	71.595	9																																								1.6641	7.07242	2.08013	17.057	27.0416	12.0647	10.8167
32	750.78	69.66	9																																								2.08012	2.08013	27.0416	40.3544	17.057	10.8167	48.2589
33	749.49	65.79	9																																								4.16025	37.4423	54.0833	21.6333	10.4006	30.3698	190.123
34	749.49	64.5	9																																								16.641	28.2897	7.48845	3.74422	52.0031	243.375	205.1
35	748.845	67.725	9																																								1.6641	4.16025	15.3929	120.231	374.839	326.58	480.925
36	748.845	69.66	9																																								10.8167	27.0416	150.185	426.426	374.839	539.168	600.74
37	749.49	76.755	9																																								3.74422	81.9569	303.282	260.016	400.216	453.467	510.047
38	748.845	85.14	9														16.4443	0.0913574																									50.755	239.63	201.356	326.58	374.839	426.426	569.954
39	748.845	83.85	9																																								70.7243	50.7551	120.231	150.185	185.131	282.897	456.795
40	749.49	87.72	9																																								1.6641	7.07242	15.3929	27.0416	70.7243	168.074	287.889
41	749.49	89.01	9																																								15.3929	27.0416	42.0185	94.0216	203.02	332.82	381.079
42	748.2	90.3	9																																								1.6641	8.3205	35.3621	110.247	211.757	250.031	193.868
43	748.2	93.525	9																																								3.3282	22.0493	85.2851	176.811	211.757	160.586	160.586
44	747.555	98.04	9														12.9643	0.108036	0.108036	747.555	98.04																						10.4006	60.3236	138.536	170.154	123.975	123.975	126.888
45	746.265	101.91	9																																								20.8012	74.0525	97.3499	63.6518	63.6518	66.564	44.0987
46	746.265	103.2	9																																								16.641	28.2897	12.0647	12.0647	14.1449	8.3205
47	746.265	101.265	9																																								1.6641	0.416025	0.416025	0.83205	8.3205
48	746.265	101.265	9																																								3.74423	3.74423	4.16025	16.641
49	745.62	101.265	9																																								0	0.416025	5.40832
50	744.975	99.33	9																																								0.416025	5.40832
1	490.845	347.655	10																	490.845	347.655																					Diffusion Coeff	4.16025	0.252919	0.36026	0.46718	0.575663	0.687032	0.798101
2	490.845	348.945	10																			480.525	348.3																			<MSD>	11.0629	40.4671	86.4624	149.498	230.265	329.775	446.937
3	491.49	350.235	10																			468.915	346.365																				1.6641	7.07242	27.0416	20.8012	17.057	33.282	106.918
4	493.425	352.17	10																			459.24	343.14																				2.08013	17.057	10.8167	10.4006	28.2897	106.918	223.821
5	491.49	352.17	10																			448.92	339.915																				7.48845	3.74423	10.8167	33.698	123.975	250.031	341.141
6	488.265	350.88	10																			437.31	338.625																				3.74423	28.2897	63.6518	181.387	329.908	433.498	634.438
7	485.685	350.235	10																			425.055	336.69																				12.0647	37.4423	135.208	266.256	359.862	543.329	740.941
8	480.525	348.3	10														10.3401	0.0738581				414.735	334.11																				7.07242	66.564	165.162	240.462	394.808	565.794	902.358
9	476.01	347.01	10																			403.125	328.95																				30.3698	104.006	165.162	296.21	446.395	749.677	1218.54
10	473.43	346.365	10																			413.445	332.82																				22.0493	54.0833	138.536	246.287	479.677	865.332	1069.18
11	468.915	346.365	10														11.7701	0.196169	0.196169	468.915	346.365	422.475	337.335																				7.07242	50.755	121.895	296.21	611.141	784.207	921.911
12	465.045	345.72	10																																								20.3852	70.7242	211.757	486.749	642.343	767.566	960.602
13	459.24	343.14	10														10.1983	0.254959	0.254959	459.24	343.14																						15.3929	104.006	314.931	441.403	543.329	707.243	1058.78
14	452.145	340.56	10																																								40.3544	193.036	293.714	376.503	514.623	819.569	1018.43
15	448.92	339.915	10														10.8122	0.270304	0.270304	448.92	339.915																						56.9954	116.903	173.066	270.416	501.31	659.4	767.566
16	446.34	340.56	10																																								10.8167	33.698	81.9569	223.821	332.82	410.201	463.452
17	443.115	339.915	10																																								7.07242	33.698	136.456	223.821	287.889	332.82	579.939
18	437.31	338.625	10														11.6814	0.194691	0.194691	437.31	338.625																						10.8167	85.2851	156.841	211.757	250.031	468.028	725.964
19	434.085	337.98	10																																								35.3621	85.2851	126.888	156.841	336.564	559.554	659.4
20	432.15	337.335	10																																								10.8166	28.2897	43.2666	153.929	313.683	389.399	530.016
21	430.86	337.335	10																																								4.16025	10.8167	83.205	208.012	270.416	389.399	473.436
22	425.055	336.69	10														12.4068	0.155085	0.155085	425.055	336.69																						1.6641	50.7551	153.929	208.013	313.683	389.399	501.31
23	419.895	335.4	10																																								34.1141	123.975	173.066	270.416	341.141	446.395	642.343
24	417.96	334.755	10																																								28.2897	54.0832	113.159	160.586	235.054	383.575	540.833
25	414.735	334.11	10														10.6376	0.177294	0.177294	414.735	334.11																						4.16025	28.2897	54.0833	100.262	203.852	322.835	376.503
26	412.8	333.465	10																																								10.8167	28.2897	63.6518	149.769	253.775	301.618	341.141
27	410.22	332.82	10																																								4.16025	22.0493	80.7088	161.418	200.108	233.806	265.008
28	406.35	330.885	10																																								7.07242	48.2589	113.991	146.857	176.395	205.1	256.687
29	403.125	328.95	10														12.705	0.158813	0.158813	403.125	328.95																						18.7211	65.3159	90.6934	115.239	141.449	187.211	213.837
30	401.835	328.305	10																																								14.1449	27.0416	41.6025	60.3236	93.6056	110.247	110.247
31	401.19	327.015	10																																								2.08012	7.48845	18.7211	40.3544	48.6749	48.6749	40.7704
32	401.19	325.08	10																																								2.08013	10.8167	28.2897	33.282	33.282	25.3775	21.6333
33	400.545	323.145	10																																								3.74423	15.3929	18.7211	18.7211	13.3128	10.4006	0.416025
34	399.255	323.145	10																																								4.16025	7.48845	7.48845	7.07242	4.16025	1.6641	8.3205
35	399.255	323.145	10																																								1.6641	1.6641	5.40833	3.3282	10.8167	20.8013	56.5794
36	398.61	324.435	10																																								0	2.08013	1.6641	14.1449	30.7859	74.8845	80.2928
37	399.255	324.435	10																																								2.08013	1.6641	14.1449	30.7859	74.8845	80.2928	101.51
38	401.19	326.37	10																																								0.416025	10.4006	30.3698	76.9646	80.7088	96.9338	148.105
39	403.77	326.37	10																																								7.48845	24.1295	66.564	70.3082	86.5332	135.208	271.664
40	406.995	327.015	10																																								6.6564	34.1141	35.3621	44.0987	80.2928	191.788	290.385
41	406.995	327.66	10																																								10.8166	12.0647	20.8012	47.0108	135.208	220.493	301.618
42	406.995	329.595	10																																								0.416025	6.6564	18.7211	75.3005	141.449	205.1	326.58
43	408.93	330.885	10																																								3.74423	14.1448	68.2281	131.88	194.7	313.683	326.58
44	413.445	332.82	10														11.0218	0.0367392																									5.40832	52.0031	108.167	168.49	279.985	290.385	299.538
45	416.025	334.755	10																																								24.1294	65.3159	113.991	208.012	216.749	225.07	299.538
46	418.605	335.4	10																																								10.4006	33.282	90.6935	96.9338	101.926	153.929
47	421.83	337.335	10																																								7.07242	40.3544	44.0986	48.2589	85.2851
48	421.83	337.98	10																																								14.1448	17.057	18.7211	44.0986
49	422.475	337.335	10														10.0958	0.100958	0.100958	422.475	337.335																						0.416025	0.416025	8.3205
50	424.41	338.625	10																																								0.83205	7.07243
1	500.52	351.525	11																	500.52	351.525																					Diffusion Coeff	5.40832	0.518623	0.752017	0.981022	1.19106	1.39004	1.58019
2	500.52	352.17	11																			486.975	350.88																			<MSD>	22.1597	82.9797	180.484	313.927	476.423	667.219	884.905
3	499.875	353.46	11																			470.205	347.01																				0.416025	4.16025	10.8166	14.1448	21.6333	45.3467	94.0217
4	499.875	354.75	11																			456.66	343.14																				2.08013	7.07242	10.4006	18.7211	43.2666	93.6056	185.131
5	498.585	354.75	11																			440.535	339.915																				1.6641	3.3282	10.8166	33.698	83.205	173.066	211.757
6	496.65	354.105	11																			428.925	337.98																				1.6641	10.8166	35.3621	88.1973	181.387	221.741	235.054
7	494.07	353.46	11																			417.96	334.11																				4.16025	22.0493	66.564	149.769	186.795	198.444	216.333
8	490.845	352.17	11																			408.93	328.305																				7.07243	37.4423	104.006	135.208	145.193	160.586	211.757
9	486.975	350.88	11														13.5603	0.0847522				423.765	333.465																				12.0647	56.9954	80.7088	88.1973	100.262	141.448	296.21
10	485.685	350.235	11																			436.02	337.98																				16.641	30.3698	35.3621	43.2666	71.9723	190.123	452.635
11	485.04	350.88	11																			447.63	340.56																				2.08013	3.74423	6.6564	20.3852	95.2697	296.21	666.472
12	484.395	350.88	11																			461.175	345.72																				0.83205	2.08012	10.8166	70.7242	250.031	596.164	892.79
13	482.46	350.88	11																			476.01	348.3																				0.416025	6.6564	61.5717	235.054	572.866	865.332	1352.08
14	477.3	349.59	11																			486.33	349.59																				3.74423	52.0031	216.333	543.329	829.138	1306.73	2043.93
15	470.205	347.01	11														17.2107	0.143423	0.143423	470.205	347.01																						28.2897	165.162	459.708	725.548	1175.69	1877.94	1892.5
16	461.82	345.075	11																																								56.9954	260.016	467.612	839.538	1445.27	1458.17	1629.57
17	456.66	343.14	11														14.087	0.352175	0.352175	456.66	343.14																						74.0525	198.444	459.708	930.648	940.217	1081.67	1402
18	449.565	341.205	11																																								30.3698	165.162	479.677	486.749	589.923	832.05	1132.42
19	440.535	339.915	11														16.4443	0.411108	0.411108	440.535	339.915																						54.0833	270.416	274.993	356.533	549.569	795.856	952.697
20	440.535	339.27	11																																								83.205	85.2851	135.208	261.68	436.41	554.145	653.159
21	437.955	340.56	11																																								0.416025	7.07243	50.339	138.536	208.012	270.416	414.777
22	433.44	339.915	11																																								8.3205	50.7551	136.456	205.1	266.672	410.201	536.256
23	428.925	337.98	11														11.7701	0.147127	0.147127	428.925	337.98																						20.8012	88.1973	145.193	198.444	323.667	441.403	531.264
24	426.345	337.335	11																																								24.1294	56.9954	91.9415	181.387	273.328	344.885	523.359
25	424.41	336.69	11																																								7.07242	22.0493	74.0524	135.208	186.795	322.835	409.785
26	420.54	336.045	11																																								4.16025	35.3621	80.7088	121.479	235.054	310.355	384.823
27	417.96	334.11	11														11.6279	0.145349	0.145349	417.96	334.11																						15.3929	48.2589	80.7088	176.811	242.959	309.939	321.171
28	416.025	333.465	11																																								10.4006	27.0416	90.6934	140.2	194.7	205.1	205.1
29	412.155	331.53	11																																								4.16025	40.3544	74.8845	115.239	123.143	123.143	156.841
30	410.22	330.24	11																																								18.7211	44.0987	76.9646	84.0371	84.0371	111.911	111.911
31	408.93	328.305	11														10.7349	0.134187	0.134187	408.93	328.305																						5.40833	20.8013	25.3775	25.3775	40.7705	40.7705	27.0416
32	408.93	327.66	11																																								5.40833	8.3205	8.3205	17.057	17.057	8.3205	0.83205
33	408.93	327.66	11																																								0.416025	0.416025	3.3282	3.3282	2.08013	5.40833	60.7397
34	407.64	327.015	11																																								0	2.08013	2.08013	3.3282	7.48845	65.3159	253.775
35	407.64	327.015	11																																								2.08013	2.08013	3.3282	7.48845	65.3159	253.775	424.762
36	407.64	328.95	11																																								0	3.74423	17.057	90.6935	301.618	485.917	925.656
37	410.865	329.595	11																																								3.74423	17.057	90.6935	301.618	485.917	925.656	1202.31
38	416.025	331.53	11																																								10.8167	76.9646	280.401	459.708	886.965	1163.62	1733.99
39	423.765	333.465	11														15.7068	0.0981674																									30.3698	181.387	329.908	703.082	950.617	1471.9	2280.65
40	428.28	334.755	11																																								63.6518	160.586	441.403	642.343	1080.42	1786	2239.88
41	436.02	337.98	11														13.0603	0.326506	0.326506	436.02	337.98																						22.0493	170.57	301.618	619.877	1175.69	1549.69	2068.89
42	440.535	337.98	11																																								70.3082	160.586	408.121	875.733	1202.31	1664.1	2461.62
43	447.63	340.56	11														11.8932	0.29733	0.29733	447.63	340.56																						20.3852	141.448	452.635	692.682	1052.13	1705.7	2158.75
44	456.66	343.14	11																																								56.9954	286.641	485.917	792.944	1364.98	1771.43	2231.97
45	461.175	345.72	11														14.4946	0.362364	0.362364	461.175	345.72																						88.1973	210.093	424.762	865.332	1195.24	1579.23	1864.21
46	466.98	347.655	11																																								27.0416	126.888	401.048	634.438	921.911	1141.99
47	476.01	348.3	11														15.0577	0.376442	0.376442	476.01	348.3																						37.4423	226.734	410.201	647.751	832.05
48	481.17	348.945	11																																								81.9569	203.02	378.167	520.031
49	486.33	349.59	11														10.4003	0.260008	0.260008	486.33	349.59																						27.0416	108.167	190.123
50	489.555	350.88	11																																								27.0416	74.0524
1	566.955	604.365	12																	566.955	604.365																					Diffusion Coeff	12.0647	0.155847	0.212438	0.265159	0.31537	0.364416	0.408164
2	563.73	606.3	12																			552.12	605.01																			<MSD>	7.76863	24.9355	50.9852	84.851	126.148	174.92	228.572
3	560.505	606.3	12																			561.795	602.43																				14.1449	45.3467	97.3499	220.493	281.649	326.164	326.164
4	557.28	606.3	12																			575.34	603.72																				10.4006	41.6025	136.456	185.131	223.821	223.821	187.211
5	552.12	605.01	12														14.849	0.185613	0.185613	552.12	605.01	586.305	606.945																				10.4006	71.9723	108.166	138.536	138.536	110.247	160.586
6	550.185	605.01	12																			599.205	610.17																				28.2897	52.0031	74.0525	74.0525	54.0832	91.9415	104.006
7	548.895	604.365	12																			612.105	613.395																				3.74422	10.8167	10.8167	4.16025	18.7211	24.1294	24.1294
8	548.895	604.365	12																			622.425	613.395																				2.08013	2.08013	0.416025	7.48845	10.4006	10.4006	10.4006
9	550.185	604.365	12																																								0	1.6641	2.08012	3.3282	3.3282	3.3282	8.3205
10	548.25	603.075	12																																								1.6641	2.08012	3.3282	3.3282	3.3282	8.3205	6.6564
11	547.605	603.075	12																																								5.40833	8.3205	8.3205	8.3205	13.3128	8.3205	3.74422
12	547.605	603.075	12																																								0.416025	0.416025	0.416025	2.08013	2.08013	4.16025	0.83205
13	547.605	603.075	12																																								0	0	1.6641	3.3282	7.07243	2.08012	16.641
14	547.605	601.785	12																																								0	1.6641	3.3282	7.07243	2.08012	16.641	18.7211
15	548.895	601.785	12																																								1.6641	3.3282	7.07243	2.08012	16.641	18.7211	45.3467
16	550.185	602.43	12																																								1.6641	7.07243	2.08013	14.9769	15.3929	42.0185	50.7551
17	548.895	602.43	12																																								2.08013	0.416025	6.6564	7.07243	27.0416	34.1141	42.0185
18	551.475	601.785	12																																								1.6641	2.08013	3.3282	16.641	22.0493	28.2897	43.2666
19	551.475	601.14	12																																								7.07243	8.3205	28.2897	35.3621	43.2666	61.5717	134.792
20	554.055	601.14	12																																								0.416025	7.07243	10.8167	15.3929	27.0416	81.9569	81.9569
21	554.7	601.14	12																																								6.6564	10.4006	14.9769	26.6256	83.205	83.205	108.166
22	555.345	601.14	12																																								0.416025	1.6641	6.6564	43.2666	43.2666	61.5717	106.918
23	556.635	601.14	12																																								0.416025	3.74422	35.3621	35.3621	52.0031	94.0216	94.0216
24	560.505	602.43	12																																								1.6641	28.2897	28.2897	43.2666	81.9569	81.9569	106.502
25	560.505	602.43	12																																								16.641	16.641	28.2897	60.3236	60.3236	81.5409	121.895
26	561.795	602.43	12														10.0131	0.0238407																									0	1.6641	15.3929	15.3929	28.2897	50.339	106.502
27	564.375	601.785	12																																								1.6641	15.3929	15.3929	28.2897	50.339	106.502	221.741
28	564.375	601.785	12																																								7.07243	7.07243	16.641	33.698	81.5409	185.131	221.741
29	565.665	601.14	12																																								0	2.08012	10.8167	42.0185	123.975	153.929	170.154
30	567.6	602.43	12																																								2.08012	10.8167	42.0185	123.975	153.929	170.154	205.1
31	570.825	602.43	12																																								5.40833	28.2897	100.262	126.888	141.449	173.066	301.618
32	575.34	603.72	12														13.6063	0.113386	0.113386	575.34	603.72																						10.4006	61.5717	83.205	95.2697	121.895	230.478	370.262
33	576.63	603.72	12																																								22.0493	35.3621	43.2666	61.5717	145.193	260.016	323.667
34	577.275	603.72	12																																								1.6641	3.74422	10.4006	54.0833	130.632	176.811	250.031
35	578.565	603.72	12																																								0.416025	3.74423	37.4423	104.006	145.193	211.757	274.993
36	582.435	605.655	12																																								1.6641	30.3698	91.9415	130.632	193.868	254.607	522.527
37	586.305	606.945	12														11.4294	0.114294	0.114294	586.305	606.945																						18.7211	70.3082	104.006	160.586	216.333	467.612	559.97
38	588.24	606.945	12																																								16.641	35.3621	71.9723	110.247	301.618	376.503	426.426
39	590.82	606.945	12																																								3.74422	20.3852	42.0185	176.811	235.054	274.993	459.708
40	592.755	607.59	12																																								6.6564	20.8012	130.632	181.387	216.333	383.575	611.141
41	599.205	610.17	12														13.297	0.166213	0.166213	599.205	610.17																						4.16025	80.7088	121.479	149.769	293.714	494.654	725.548
42	601.14	610.815	12																																								48.2589	80.7088	104.006	227.982	408.121	619.877	715.979
43	602.43	610.815	12																																								4.16025	10.8167	66.564	176.811	323.667	394.808	491.326
44	606.945	612.75	12																																								1.6641	37.4423	126.888	254.607	318.259	406.456	459.708
45	612.105	613.395	12														13.297	0.166213	0.166213	612.105	613.395																						24.1294	100.262	216.333	274.993	356.533	406.456	607.396
46	616.62	614.685	12																																								27.0416	97.3498	138.536	201.772	240.046	400.216
47	618.555	614.685	12																																								22.0493	43.2666	81.5409	106.502	220.077
48	621.135	613.395	12																																								3.74423	22.0493	35.3621	108.167
49	622.425	613.395	12														10.32	0.129	0.129	622.425	613.395																						8.3205	16.641	71.9723
50	626.94	613.395	12																																								1.6641	33.698
1	575.34	618.555	13																	575.34	618.555																					Diffusion Coeff	20.3852	0.401832	0.556065	0.699781	0.84282	0.969386	1.06707
2	582.435	619.845	13																			588.885	621.135																			<MSD>	17.8891	64.2932	133.456	223.93	337.128	465.305	597.557
3	588.885	621.135	13														13.7885	0.344713	0.344713	588.885	621.135	599.205	622.425																				52.0031	190.123	384.823	584.515	1019.26	1791.4	2516.95
4	594.69	621.78	13																			617.265	624.36																				43.2666	153.929	287.889	611.141	1233.51	1845.9	1894.16
5	599.205	622.425	13														10.4003	0.260008	0.260008	599.205	622.425	627.585	625.005																				34.1141	108.167	329.908	815.825	1325.04	1366.64	1512.67
6	606.945	623.07	13																			615.975	623.715																				20.8012	151.849	516.287	933.976	968.922	1092.48	1223.53
7	617.265	624.36	13														18.1634	0.454084	0.454084	617.265	624.36	604.365	620.49																				60.3236	329.908	676.041	705.994	812.081	925.656	846.195
8	625.005	625.65	13																			589.53	615.975																				108.166	332.82	353.621	429.754	513.375	454.715	374.839
9	625.65	625.005	13																			577.275	612.105																				61.5717	70.7242	106.918	150.601	120.231	81.9569	70.7242
10	627.585	625.005	13														10.3401	0.172336	0.172336	627.585	625.005	566.955	608.88																				0.83205	7.07243	20.8012	12.0647	5.40832	4.16025	4.16025
11	629.52	625.005	13																			556.635	605.655																				3.74423	14.9769	7.07243	2.08013	1.6641	1.6641	43.2666
12	628.23	624.36	13																			546.315	601.785																				3.74422	0.83205	3.3282	5.40833	5.40833	71.9723	136.456
13	626.295	623.715	13																			535.35	598.56																				2.08012	12.0647	16.641	16.641	108.166	185.131	291.634
14	625.65	623.715	13																			525.675	594.69																				4.16025	7.07243	7.07243	81.9569	150.601	246.287	360.278
15	625.65	623.715	13																																								0.416025	0.416025	50.339	106.502	187.211	287.889	336.564
16	619.2	623.715	13																																								0	41.6025	93.6056	170.154	266.672	313.683	313.683
17	615.975	623.715	13														11.6814	0.0834389																									41.6025	93.6056	170.154	266.672	313.683	313.683	463.452
18	612.75	621.78	13																																								10.4006	45.3467	100.262	130.632	130.632	230.478	410.201
19	609.525	621.135	13																																								14.1449	48.2589	70.3082	70.3082	145.193	291.634	384.823
20	608.235	620.49	13																																								10.8167	22.0493	22.0493	71.9723	185.131	261.68	327.828
21	608.235	620.49	13																																								2.08012	2.08012	27.0416	106.918	166.826	220.493	223.821
22	604.365	620.49	13														12.0496	0.120496	0.120496	604.365	620.49																						0	14.9769	81.5409	134.792	183.467	185.131	370.262
23	599.205	620.49	13																																								14.9769	81.5409	134.792	183.467	185.131	370.262	651.079
24	596.625	620.49	13																																								26.6256	59.9076	93.6056	95.2697	240.462	476.349	804.176
25	594.69	620.49	13																																								6.6564	20.3852	22.0493	113.991	289.969	551.233	609.477
26	594.69	619.2	13																																								3.74422	5.40832	70.7243	216.749	444.731	496.318	651.079
27	589.53	615.975	13														15.5069	0.155069	0.155069	589.53	615.975																						1.6641	47.0108	170.57	373.59	420.185	562.466	904.022
28	583.725	613.395	13																																								37.0262	153.929	353.621	400.216	540.833	875.733	1275.12
29	577.275	612.105	13														12.8515	0.321288	0.321288	577.275	612.105																						40.3544	165.162	198.444	301.618	559.97	886.965	1188.58
30	575.985	612.105	13																																								43.2666	61.5717	123.975	301.618	551.233	793.776	1231.43
31	572.76	611.46	13																																								1.6641	20.8012	116.903	286.641	467.612	815.409	1065.02
32	566.955	608.88	13														10.8122	0.180203	0.180203	566.955	608.88																						10.8167	91.9415	246.703	416.025	747.181	986.811	1174.85
33	561.15	606.945	13																																								40.3544	155.177	293.714	579.939	792.944	962.682	1069.18
34	556.635	605.655	13														10.8122	0.270304	0.270304	556.635	605.655																						37.4423	116.903	314.931	476.349	609.477	694.346	759.246
35	550.185	603.075	13																																								22.0493	135.208	246.703	344.885	409.785	459.708	503.39
36	546.315	601.785	13														11.0218	0.275544	0.275544	546.315	601.785																						48.2589	121.479	193.036	242.959	281.233	314.931	433.498
37	543.735	600.495	13																																								16.641	48.2589	74.8845	96.5178	116.903	193.868	240.462
38	542.445	599.205	13																																								8.3205	21.6333	33.282	45.3467	97.3499	130.632	155.177
39	541.155	599.205	13																																								3.3282	8.3205	15.3929	50.7551	74.0524	91.9415	130.632
40	539.865	599.85	13																																								1.6641	7.07243	34.1141	50.7551	63.6518	97.3499	138.536
41	536.64	599.85	13																																								2.08012	20.8012	34.114	45.3467	74.0525	110.247	141.449
42	535.35	598.56	13														11.4294	0.0952452																									10.4006	22.0493	33.282	56.9954	88.1973	116.903	170.57
43	534.705	597.27	13																																								3.3282	10.4006	21.6333	40.3544	60.7397	101.926	120.231
44	532.77	597.27	13																																								2.08013	8.3205	22.0493	37.4423	70.3082	85.2851	108.583
45	530.835	597.27	13																																								3.74423	14.9769	27.0416	54.0833	66.564	88.1973	63.6518
46	529.545	596.625	13																																								3.74422	10.8167	30.3698	40.3544	56.9954	37.4422
47	527.61	595.335	13																																								2.08013	14.1448	21.6333	33.282	18.7211
48	526.965	594.69	13																																								5.40832	10.4006	18.7211	8.3205
49	525.675	594.69	13														10.4203	0.0744307																									0.83205	4.16025	0.416025
50	526.965	595.335	13																																								1.6641	0.416025
1	625.65	629.52	14																	625.65	629.52																					Diffusion Coeff	2.08012	0.290188	0.414845	0.52981	0.645717	0.763993	0.882723
2	625.65	628.875	14																			619.845	621.135																			<MSD>	12.5826	46.4301	99.5627	169.539	258.287	366.717	494.325
3	627.585	628.875	14																			608.88	622.425																				0.416025	4.16025	50.339	42.0185	50.7551	61.5717	63.6518
4	632.745	629.52	14																			599.205	615.975																				3.74423	50.7551	43.2666	50.339	60.3236	61.5717	63.6518
5	632.1	630.165	14																			583.725	612.75																				27.0416	22.0493	26.6256	34.114	35.3621	37.4422	48.2589
6	632.745	628.875	14																			567.6	606.945																				0.83205	0.416025	2.08012	4.16025	7.07242	12.0647	10.4006
7	633.39	628.23	14																			556.635	601.14																				2.08012	5.40832	8.3205	12.0647	18.7211	17.057	17.057
8	633.39	627.585	14																			546.96	594.69																				0.83205	2.08012	4.16025	8.3205	7.48845	7.48845	10.8167
9	633.39	626.94	14																			535.35	592.755																				0.416025	1.6641	4.16025	3.3282	3.3282	6.6564	16.641
10	634.035	626.295	14																			525.675	588.24																				0.416025	2.08012	2.08013	2.08013	3.74423	12.0647	12.0647
11	634.68	626.94	14																																								0.83205	1.6641	1.6641	1.6641	8.3205	8.3205	27.0416
12	634.68	626.94	14																																								0.83205	0.83205	0.83205	7.48845	7.48845	30.3698	54.0832
13	633.39	625.65	14																																								0	3.3282	13.3128	13.3128	40.3544	66.564	116.903
14	632.1	624.36	14																																								3.3282	13.3128	13.3128	40.3544	66.564	116.903	165.162
15	632.1	624.36	14																																								3.3282	3.3282	22.0493	43.2666	85.2851	126.888	165.162
16	628.875	624.36	14																																								0	10.4006	26.6256	60.3236	95.2697	126.888	160.586
17	626.94	624.36	14																																								10.4006	26.6256	60.3236	95.2697	126.888	160.586	205.1
18	624.36	623.715	14																																								3.74422	20.8012	43.2666	66.564	91.9415	123.975	187.211
19	622.425	623.07	14																																								7.07243	22.0493	40.3544	60.7397	85.2851	138.536	261.68
20	621.135	621.78	14																																								4.16025	14.1449	27.0416	43.2666	83.205	183.883	241.295
21	619.845	621.135	14														10.1983	0.0254959																									3.3282	10.4006	20.8013	50.7551	134.792	183.883	246.287
22	617.91	622.425	14																																								2.08012	10.8167	34.114	108.166	150.601	203.02	346.549
23	615.33	622.425	14																																								5.40833	22.0493	85.2851	121.895	166.826	296.21	452.635
24	610.815	623.07	14																																								6.6564	50.755	81.5409	123.975	246.703	391.48	619.877
25	608.88	622.425	14														11.0406	0.138008	0.138008	608.88	622.425																						20.8012	41.6025	74.0525	176.811	301.618	503.39	551.233
26	606.945	620.49	14																																								4.16025	21.6333	93.6056	185.131	341.14	376.503	503.39
27	603.075	617.265	14																																								7.48845	60.3236	135.208	270.416	301.618	416.025	726.38
28	599.205	615.975	14														11.6279	0.193798	0.193798	599.205	615.975																						25.3775	80.2928	193.036	221.741	323.667	599.076	1105.38
29	594.045	615.33	14																																								16.641	85.2851	108.167	185.131	394.808	819.569	1364.98
30	592.755	615.975	14																																								27.0416	41.6025	93.6056	250.031	603.236	1080.42	1647.88
31	589.53	615.975	14																																								2.08013	20.8013	113.159	376.503	769.646	1259.72	1600.86
32	583.725	612.75	14														15.8124	0.197655	0.197655	583.725	612.75																						10.4006	91.9415	336.98	714.315	1190.25	1524.73	1880.43
33	575.34	610.17	14																																								44.0986	235.054	562.466	992.636	1302.16	1632.9	2077.21
34	567.6	606.945	14														17.1381	0.428452	0.428452	567.6	606.945																						76.9646	293.714	620.709	868.66	1141.99	1516.41	1677.83
35	560.505	603.72	14																																								70.3082	261.68	431.418	629.862	919.415	1045.05	1198.15
36	556.635	601.14	14														12.4068	0.310171	0.310171	556.635	601.14																						60.7397	153.929	279.985	484.669	576.195	689.353	689.353
37	552.765	599.205	14																																								21.6333	80.2928	205.1	265.008	341.557	341.557	384.823
38	548.895	595.335	14																																								18.7211	93.6056	135.208	191.788	191.788	225.07	299.538
39	546.96	594.69	14														11.6279	0.193798	0.193798	546.96	594.69																						29.9538	54.0832	90.6934	90.6934	113.991	168.49	253.775
40	544.38	594.69	14																																								4.16025	20.8012	20.8012	34.114	63.6518	123.975	190.123
41	544.38	594.69	14																																								6.6564	6.6564	14.9769	35.3621	83.205	138.536	190.123
42	543.09	594.69	14																																								0	1.6641	12.0647	43.2666	85.2851	126.888	198.444
43	541.155	593.4	14																																								1.6641	12.0647	43.2666	85.2851	126.888	198.444	391.48
44	537.93	593.4	14																																								5.40833	28.2897	63.6518	100.262	165.162	344.885	467.612
45	535.35	592.755	14														11.7701	0.0980845																									10.4006	34.114	61.5717	113.159	266.256	376.503	364.854
46	533.415	592.11	14																																								7.07243	22.0493	56.9954	176.811	266.256	254.607
47	530.835	590.82	14																																								4.16025	24.1294	113.991	186.795	176.811
48	525.675	588.24	14														10.6766	0.177944	0.177944	525.675	588.24																						8.3205	74.8845	135.208	126.888
49	522.45	588.24	14																																								33.282	76.9646	71.9723
50	522.45	589.53	14																																								10.4006	12.0647
1	639.195	626.94	15																	639.195	626.94																					Diffusion Coeff	1.6641	0.281575	0.37859	0.457825	0.522111	0.571404	0.616315
2	639.195	626.94	15																			628.23	625.65																			<MSD>	13.5166	45.052	90.8616	146.504	208.845	274.274	345.136
3	641.13	627.585	15																			617.91	621.135																				0	4.16025	7.48845	7.48845	0.416025	0.416025	1.6641
4	641.13	628.875	15																			630.81	626.94																				4.16025	7.48845	7.48845	0.416025	0.416025	1.6641	3.3282
5	641.13	628.875	15																			641.775	630.165																				1.6641	1.6641	2.08012	2.08012	7.48845	4.16025	4.16025
6	639.84	626.94	15																			653.385	632.745																				0	5.40832	5.40832	14.1448	10.8167	10.8167	12.0647
7	639.84	626.94	15																			649.515	622.425																				5.40832	5.40832	14.1448	10.8167	10.8167	12.0647	10.4006
8	639.195	625.65	15																																								0	2.08013	2.08013	5.40832	8.3205	3.3282	5.40833
9	640.485	625.65	15																																								2.08013	2.08013	5.40832	8.3205	3.3282	5.40833	10.4006
10	641.775	625.65	15																																								1.6641	6.6564	10.4006	3.74422	0.83205	3.3282	3.3282
11	642.42	625.65	15																																								1.6641	3.74423	0.416025	4.16025	8.3205	8.3205	7.07243
12	641.13	625.65	15																																								0.416025	0.416025	10.8166	16.641	16.641	15.3929	27.0416
13	638.55	625.005	15																																								1.6641	15.3929	22.0493	22.0493	20.8013	33.282	44.0987
14	637.905	624.36	15																																								7.07242	12.0647	12.0647	10.8167	21.6333	30.7859	30.3698
15	637.905	624.36	15																																								0.83205	0.83205	2.08013	12.0647	18.7211	13.3128	15.3929
16	637.905	626.295	15																																								0	3.74423	15.3929	22.0493	14.1448	12.0647	26.6256
17	637.26	628.23	15																																								3.74423	15.3929	22.0493	14.1448	12.0647	26.6256	50.339
18	636.615	628.875	15																																								4.16025	8.3205	5.40832	10.8166	30.3698	54.0832	94.0216
19	635.97	627.585	15																																								0.83205	2.08012	13.3128	35.3621	56.5794	88.1973	151.849
20	634.68	625.65	15																																								2.08012	14.1448	35.3621	54.0832	80.7088	138.536	266.672
21	632.745	624.36	15																																								5.40833	20.8013	37.0262	63.6518	120.647	241.295	190.123
22	630.81	624.36	15																																								5.40833	16.641	41.6025	95.2697	201.772	150.601	301.618
23	628.23	625.65	15														11.0406	0.0250923																									3.74422	22.0493	66.564	153.929	106.918	230.478	341.14
24	625.005	626.94	15																																								8.3205	40.3544	110.247	70.7242	176.811	274.993	346.549
25	620.49	626.295	15																																								12.0647	60.3236	34.114	126.888	210.093	273.328	216.333
26	622.425	625.005	15																																								20.8012	10.4006	84.0371	148.105	200.524	146.857	200.108
27	617.91	621.135	15														11.2644	0.140806	0.140806	617.91	621.135																						5.40833	33.282	67.3961	101.51	61.9877	96.9338	86.5332
28	614.685	620.49	15																																								35.3621	80.2928	120.231	80.7089	121.479	108.583	170.57
29	612.75	619.845	15																																								10.8166	28.2897	15.3929	33.698	26.6256	60.3236	83.205
30	614.04	621.78	15																																								4.16025	2.08013	7.07243	4.16025	20.3852	34.1141	13.3128
31	612.105	621.135	15																																								5.40832	2.08012	1.6641	7.07242	14.9769	30.7859	140.2
32	612.75	621.135	15																																								4.16025	2.08012	16.641	30.3698	12.0647	96.5178	307.859
33	610.17	620.49	15																																								0.416025	4.16025	12.0647	30.3698	140.616	383.575	961.85
34	608.88	619.845	15																																								7.07242	16.641	24.1295	126.888	359.862	923.992	1568.41
35	617.265	623.07	15																																								2.08013	56.9954	193.036	467.612	1092.48	1786	2017.72
36	623.07	625.65	15																																								80.7088	235.054	531.264	1188.58	1907.89	2147.11	2247.37
37	630.81	626.94	15														14.146	0.0707298																									40.3544	198.444	651.079	1206.47	1398.26	1481.05	1669.51
38	641.775	630.165	15														11.4294	0.571471	0.571471	641.775	630.165																						61.5717	370.262	810.833	969.338	1040.48	1202.31	1319.63
39	650.805	632.1	15																																								130.632	426.426	543.329	596.164	719.723	812.081	925.656
40	653.385	632.745	15														11.8932	0.29733	0.29733	653.385	632.745																						85.2851	141.449	170.154	241.295	303.698	374.839	376.087
41	654.675	632.1	15																																								7.07242	14.9769	42.0185	76.9646	113.159	116.903	91.9415
42	657.255	631.455	15																																								2.08013	16.641	44.0987	70.3082	74.8845	74.8845	71.9723
43	659.19	629.52	15																																								7.07242	27.0416	48.2589	52.0031	56.9954	59.9076	120.231
44	661.125	629.52	15																																								7.48845	18.7211	21.6333	41.6025	56.9954	141.448	151.849
45	661.125	628.875	15																																								3.74422	4.16025	24.1295	47.0108	143.945	156.841	156.841
46	657.255	625.005	15																																								0.416025	35.3621	68.2281	185.131	200.524	200.524
47	654.675	624.36	15																																								29.9538	61.9877	176.395	191.788	191.788
48	649.515	622.425	15														11.0218	0.068886																									7.07242	66.564	76.9646	76.9646
49	648.87	622.425	15																																								30.3698	37.4423	37.4423
50	648.87	622.425	15																																								0.416025	0.416025
1	176.085	416.67	16																	176.085	416.67																					Diffusion Coeff	0	0.274642	0.381909	0.488377	0.588722	0.686599	0.773724
2	177.375	417.96	16																			172.215	400.545																			<MSD>	13.177	43.9426	91.6583	156.281	235.489	329.567	433.285
3	179.955	419.25	16																			170.28	388.935																				3.3282	21.6333	30.3698	15.3929	6.6564	3.74423	3.74423
4	181.245	418.605	16																			165.12	372.81																				8.3205	15.3929	7.07243	3.3282	2.08013	12.0647	66.564
5	179.955	417.315	16																			158.67	361.2																				2.08012	3.74423	8.3205	10.4006	35.3621	108.166	170.57
6	178.665	416.67	16																			156.735	350.88																				3.3282	10.4006	14.1448	41.6025	111.911	176.811	407.705
7	178.02	416.67	16																			151.575	337.98																				2.08013	4.16025	21.6333	76.9646	131.88	341.14	899.03
8	176.085	414.735	16																			143.835	328.95																				0.416025	10.4006	56.5794	104.006	301.618	839.538	1188.58
9	174.795	410.22	16																																								7.48845	52.0031	96.9338	293.714	829.138	1175.69	2090.11
10	172.86	408.285	16																																								22.0493	52.0031	216.333	699.338	1018.43	1877.94	2418.35
11	172.215	400.545	16														16.5829	0.0829145																									7.48845	100.262	473.436	740.941	1493.11	1978.61	2239.88
12	170.28	388.935	16														11.7701	0.588507	0.588507	170.28	388.935																						60.3236	381.079	621.125	1318.38	1771.43	2017.72	2418.35
13	168.345	383.775	16																																								138.536	296.21	819.569	1188.58	1393.27	1731.5	1870.45
14	165.12	372.81	16														16.9305	0.423262	0.423262	165.12	372.81																						30.3698	286.641	523.359	663.144	904.022	1000.54	1303.41
15	161.895	367.65	16																																								130.632	301.618	409.785	603.236	682.281	936.056	948.953
16	160.605	365.07	16																																								37.0262	80.2928	176.395	217.165	367.766	376.503	352.789
17	158.67	361.2	16														13.2814	0.221356	0.221356	158.67	361.2																						8.3205	52.0031	76.9646	176.811	181.387	170.154	176.811
18	159.315	359.265	16																																								18.7211	35.3621	110.247	113.159	106.918	110.247	176.811
19	158.67	354.75	16																																								4.16025	41.6025	42.0185	43.2666	41.6025	83.205	110.247
20	158.025	354.75	16																																								20.8012	22.0493	20.8012	20.8012	54.0832	76.9646	76.9646
21	159.96	354.75	16																																								0.416025	1.6641	0	8.3205	18.7211	18.7211	37.0262
22	158.67	354.75	16																																								3.74423	0.416025	7.07242	16.641	16.641	33.282	52.0031
23	157.38	352.17	16																																								1.6641	13.3128	25.3775	25.3775	47.0108	68.2281	96.9338
24	156.735	350.88	16														10.4998	0.0749989																									8.3205	18.7211	18.7211	37.0262	56.5794	85.2851	85.2851
25	156.735	350.88	16																																								2.08013	2.08013	10.4006	21.6333	40.3544	40.3544	33.282
26	155.445	349.59	16																																								0	3.3282	10.4006	24.1294	24.1294	18.7211	7.07242
27	154.8	348.3	16																																								3.3282	10.4006	24.1294	24.1294	18.7211	7.07242	7.07242
28	154.8	346.365	16																																								2.08013	10.8167	10.8167	7.07243	2.08013	2.08013	2.08013
29	154.8	346.365	16																																								3.74423	3.74423	1.6641	1.6641	1.6641	1.6641	5.40833
30	154.8	347.01	16																																								0	0.416025	5.40832	5.40832	5.40832	14.1449	30.3698
31	156.09	348.3	16																																								0.416025	5.40832	5.40832	5.40832	14.1449	30.3698	37.4423
32	156.09	348.3	16																																								3.3282	3.3282	3.3282	10.4006	24.1295	30.3698	4.16025
33	156.09	348.3	16																																								0	0	2.08013	10.8167	15.3929	0.83205	2.08013
34	156.735	349.59	16																																								0	2.08013	10.8167	15.3929	0.83205	2.08013	5.40832
35	156.735	351.525	16																																								2.08013	10.8167	15.3929	0.83205	2.08013	5.40832	4.16025
36	156.735	352.17	16																																								3.74423	6.6564	3.74423	8.3205	14.1449	12.0647	12.0647
37	156.735	347.655	16																																								0.416025	14.9769	22.0493	30.3698	28.2897	28.2897	28.2897
38	155.445	347.01	16																																								20.3852	28.2897	37.4423	35.3621	35.3621	35.3621	85.2851
39	154.8	346.365	16																																								2.08013	5.40833	3.3282	3.3282	3.3282	29.9538	40.7705
40	155.445	346.365	16																																								0.83205	0.416025	0.416025	0.416025	17.057	25.3775	96.5178
41	155.445	346.365	16																																								0.416025	0.416025	0.416025	10.4006	17.057	80.7088	115.239
42	155.445	346.365	16																																								0	0	13.3128	20.8013	85.2851	123.143	156.841
43	152.865	343.785	16																																								0	13.3128	20.8013	85.2851	123.143	156.841	200.524
44	152.22	343.14	16																																								13.3128	20.8013	85.2851	123.143	156.841	200.524	265.008
45	151.575	337.98	16														13.8937	0.0330803																									0.83205	35.3621	56.5794	80.2928	113.991	161.834	301.618
46	148.995	337.335	16																																								27.0416	44.0986	65.3159	96.5178	140.2	271.664
47	148.35	336.045	16																																								7.07243	14.1449	25.3775	53.2512	141.449
48	148.35	334.11	16																																								2.08013	10.8167	27.0416	96.9338
49	146.415	332.82	16																																								3.74423	14.1449	70.7243
50	143.835	328.95	16														11.8932	0.118932	0.118932	143.835	328.95																						5.40833	47.0108
1	188.985	461.82	17																	188.985	461.82																					Diffusion Coeff	21.6333	0.252215	0.346909	0.434876	0.520655	0.602704	0.677198
2	188.34	459.885	17																			187.05	448.92																			<MSD>	11.5723	40.3544	83.2581	139.16	208.262	289.298	379.231
3	188.34	457.95	17																			185.76	437.31																				4.16025	15.3929	41.6025	43.2666	43.2666	60.3236	97.3498
4	188.985	455.37	17																			192.21	446.34																				3.74423	20.8012	24.1294	24.1294	33.698	61.5717	121.895
5	190.275	455.37	17																			194.79	457.305																				7.07242	10.4006	10.4006	14.9769	35.3621	83.205	108.166
6	190.275	455.37	17																			193.5	442.47																				1.6641	1.6641	2.08012	14.1448	45.3467	63.6518	121.895
7	188.34	454.08	17																			188.985	429.57																				0	5.40832	20.8012	52.0031	70.3082	126.888	346.549
8	187.05	452.145	17																			184.47	418.605																				5.40832	20.8012	52.0031	70.3082	126.888	346.549	352.789
9	187.05	448.92	17														13.0443	0.081527				181.245	406.35																				5.40832	28.2897	43.2666	94.0217	287.889	291.634	246.287
10	187.05	447.63	17																			176.085	397.32																				10.4006	20.3852	60.3236	221.741	223.821	185.131	168.074
11	187.695	444.405	17																																								1.6641	20.8012	136.456	138.536	108.166	95.2697	70.3082
12	185.76	437.31	17														11.6814	0.194691	0.194691	185.76	437.31																						10.8166	108.166	110.247	83.205	71.9723	50.339	18.7211
13	185.115	437.31	17																																								54.0833	56.9954	37.4423	30.3698	15.3929	2.08013	12.0647
14	185.76	438.6	17																																								0.416025	1.6641	3.74423	12.0647	52.0031	96.9338	123.143
15	185.76	439.245	17																																								2.08013	4.16025	14.1449	56.5794	104.006	131.88	143.945
16	187.05	440.535	17																																								0.416025	5.40833	37.0262	76.9646	101.51	111.911	111.911
17	188.985	443.76	17																																								3.3282	30.7859	68.2281	91.9415	101.51	101.51	123.143
18	190.92	445.695	17																																								14.1448	41.6025	60.3236	68.2281	68.2281	86.5332	210.093
19	192.21	446.34	17														11.097	0.0792643																									7.48845	17.057	20.8013	20.8013	30.7859	115.239	217.165
20	192.21	446.985	17																																								2.08013	3.3282	3.3282	8.3205	65.3159	149.769	246.703
21	192.21	446.985	17																																								0.416025	0.416025	3.74423	48.2589	126.888	216.333	235.054
22	192.21	448.275	17																																								0	1.6641	40.3544	113.159	198.444	216.333	216.333
23	194.79	452.79	17																																								1.6641	40.3544	113.159	198.444	216.333	216.333	145.193
24	194.79	457.305	17														11.2644	0.112644	0.112644	194.79	457.305																						27.0416	88.1973	165.162	181.387	181.387	116.903	110.247
25	196.08	460.53	17																																								20.3852	61.5717	71.9723	71.9723	34.1141	34.1141	16.641
26	196.08	461.175	17																																								12.0647	16.641	16.641	2.08013	2.08013	2.08012	12.0647
27	196.08	461.175	17																																								0.416025	0.416025	4.16025	7.48845	21.6333	48.2589	88.1973
28	195.435	458.595	17																																								0	7.07242	10.4006	27.0416	56.9954	100.262	170.154
29	194.145	458.595	17																																								7.07242	10.4006	27.0416	56.9954	100.262	170.154	356.533
30	193.5	456.66	17																																								1.6641	7.48845	24.1294	54.0833	108.166	263.76	520.031
31	193.5	454.08	17																																								4.16025	20.8012	50.7551	106.502	260.432	513.375	647.751
32	193.5	451.5	17																																								6.6564	26.6256	70.7242	201.356	427.674	549.569	754.253
33	194.145	448.275	17																																								6.6564	34.1141	134.792	327.828	436.41	621.125	847.027
34	193.5	442.47	17														14.891	0.0744549																									10.8166	81.5409	241.294	336.564	501.31	707.243	940.217
35	192.21	436.02	17																																								34.1141	153.929	235.054	376.503	559.97	769.646	973.915
36	190.275	433.44	17																																								43.2666	91.9415	186.795	322.835	485.917	651.079	651.079
37	188.985	429.57	17														13.6673	0.227788	0.227788	188.985	429.57																						10.4006	52.0031	133.128	242.959	363.19	363.19	562.466
38	187.05	425.7	17																																								16.641	70.3082	155.177	253.775	253.775	424.762	815.409
39	185.76	421.83	17																																								18.7211	70.3082	140.616	140.616	273.328	599.076	899.03
40	184.47	418.605	17														11.8582	0.197636	0.197636	184.47	418.605																						16.641	56.9954	56.9954	149.769	408.121	660.648	925.656
41	184.47	418.605	17																																								12.0647	12.0647	66.564	260.016	467.612	694.346	805.84
42	183.18	414.09	17																																								0	22.0493	160.586	329.908	523.359	620.709	854.099
43	181.245	406.35	17														12.6722	0.211204	0.211204	181.245	406.35																						22.0493	160.586	329.908	523.359	620.709	854.099	977.243
44	179.31	401.19	17																																								63.6518	181.387	331.572	409.785	603.236	707.243	707.243
45	176.085	397.32	17														10.4003	0.260008	0.260008	176.085	397.32																						30.3698	108.167	153.929	279.985	351.541	351.541	235.054
46	175.44	395.385	17																																								25.3775	48.6749	127.304	176.395	176.395	96.5178
47	173.505	391.515	17																																								4.16025	40.3544	70.3082	70.3082	27.0416
48	172.86	389.58	17																																								18.7211	40.3544	40.3544	10.4006
49	172.86	389.58	17																																								4.16025	4.16025	4.16025
50	175.44	392.16	17																																								0	13.3128
1	190.275	472.785	18																	190.275	472.785																					Diffusion Coeff	13.3128	0.394411	0.514056	0.615304	0.692797	0.773783	0.855011
2	190.275	472.14	18																			199.305	484.395																			<MSD>	19.29	63.1058	123.374	196.897	277.119	371.416	478.806
3	192.21	466.98	18																			201.24	496.65																				0.416025	37.4423	44.0987	35.3621	27.0416	41.6025	30.7859
4	193.5	466.98	18																			196.08	486.975																				30.3698	37.0262	30.7858	24.1294	35.3621	27.0416	66.564
5	194.79	468.915	18																			190.275	468.27																				1.6641	10.4006	17.057	4.16025	13.3128	93.6056	168.49
6	194.79	470.205	18																			186.405	456.66																				5.40832	12.0647	0.83205	8.3205	80.2928	155.177	336.98
7	194.145	467.625	18																			185.76	443.115																				1.6641	2.08013	0.416025	44.0987	104.006	260.016	473.436
8	194.79	469.56	18																			183.18	431.505																				7.07243	0.416025	30.7859	80.7088	221.741	420.185	565.794
9	198.015	474.72	18																			184.47	418.605																				4.16025	65.3159	135.208	307.859	536.256	699.338	733.036
10	198.015	478.59	18																			185.76	429.57																				37.0262	91.9415	240.462	446.395	596.164	627.366	634.438
11	199.305	484.395	18														14.7083	0.0735413																									14.9769	95.2697	241.294	353.621	378.167	381.079	491.326
12	199.305	490.2	18																																								35.3621	136.456	223.821	243.375	246.287	336.564	352.789
13	199.95	493.425	18																																								33.698	81.9569	94.0216	95.2697	153.929	165.162	165.162
14	199.95	494.07	18																																								10.8167	15.3929	16.641	45.3467	56.5794	56.5794	21.6333
15	200.595	494.07	18																																								0.416025	0.83205	12.0647	20.8013	20.8013	4.16025	5.40833
16	201.24	496.65	18														12.4068	0.124068	0.124068	201.24	496.65																						0.416025	8.3205	17.057	17.057	3.74423	4.16025	3.3282
17	203.175	496.65	18																																								7.07243	13.3128	13.3128	1.6641	2.08013	2.08013	4.16025
18	203.175	496.65	18																																								3.74423	3.74423	7.07243	4.16025	1.6641	0.416025	1.6641
19	201.885	494.07	18																																								0	8.3205	5.40832	5.40833	4.16025	10.4006	10.4006
20	201.885	494.715	18																																								8.3205	5.40832	5.40833	4.16025	10.4006	10.4006	18.7211
21	201.24	495.36	18																																								0.416025	2.08013	4.16025	10.4006	10.4006	7.07243	14.1449
22	201.24	496.005	18																																								0.83205	2.08012	7.48845	7.48845	6.6564	17.057	93.6056
23	199.95	496.65	18																																								0.416025	3.3282	3.3282	4.16025	17.057	96.9338	261.264
24	199.95	496.65	18																																								2.08013	2.08013	5.40832	21.6333	108.166	279.985	889.461
25	199.305	494.715	18																																								0	4.16025	22.0493	108.583	281.233	899.03	1335.02
26	198.66	492.135	18																																								4.16025	22.0493	108.583	281.233	899.03	1335.02	1782.67
27	196.08	486.975	18														10.965	0.0498409																									7.07243	70.3082	217.165	780.879	1190.25	1614.59	1870.45
28	193.5	481.17	18																																								33.282	146.857	639.846	1015.1	1408.66	1647.88	1786
29	190.275	468.27	18														19.5851	0.489627	0.489627	190.275	468.27																						40.3544	383.575	682.281	1012.6	1218.54	1340.02	2030.2
30	187.05	462.465	18																																								176.811	391.48	651.079	819.569	921.911	1508.09	1607.94
31	186.405	456.66	18														12.238	0.30595	0.30595	186.405	456.66																						44.0987	149.769	235.054	291.634	653.159	719.723	789.615
32	186.405	453.435	18																																								34.1141	81.9569	120.231	376.087	427.674	482.589	639.43
33	187.05	451.5	18																																								10.4006	27.0416	183.883	220.493	260.432	378.167	463.452
34	185.76	443.115	18														13.5603	0.226006	0.226006	185.76	443.115																						4.16025	106.918	135.208	166.826	263.76	336.564	401.464
35	185.76	441.825	18																																								71.9723	95.2697	121.895	208.013	274.993	329.908	414.777
36	185.76	440.535	18																																								1.6641	6.6564	35.3621	66.564	94.0217	141.449	95.2697
37	184.47	437.31	18																																								1.6641	22.0493	48.2589	70.7242	113.159	71.9723	50.339
38	183.18	435.375	18																																								12.0647	33.282	50.7551	88.1973	52.0031	33.698	239.63
39	185.115	433.44	18																																								5.40832	15.3929	35.3621	14.9769	8.3205	151.849	349.877
40	183.18	431.505	18														11.8932	0.0991101																									7.48845	14.9769	5.40832	7.07242	113.159	282.897	426.426
41	184.47	433.44	18																																								7.48845	0.416025	2.08013	70.7242	220.493	356.533	495.902
42	185.76	434.73	18																																								5.40832	17.057	48.2589	168.074	281.649	403.544	208.013
43	185.76	425.055	18																																								3.3282	71.9723	220.077	353.621	491.326	274.993	165.162
44	184.47	418.605	18														12.9643	0.162054	0.162054	184.47	418.605																						93.6056	261.68	410.201	559.554	329.908	210.093	74.0524
45	182.535	414.735	18																																								43.2666	116.903	203.852	86.5332	41.6025	5.40832	20.3852
46	181.245	411.51	18																																								18.7211	60.7397	16.641	21.6333	60.3236	121.895
47	180.6	417.315	18																																								12.0647	10.4006	45.3467	136.456	230.478
48	180.6	421.185	18																																								34.1141	94.0217	226.734	346.549
49	183.825	426.345	18																																								14.9769	91.9415	176.811
50	185.76	429.57	18														11.0406	0.0920052																									37.0262	96.9338
																																											14.1448
[truncated: 42 more columns]
